# Supplementary material for: CD3D, GZMK, and KLRB1 Are Potential Markers for Early Diagnosis of Rheumatoid Arthritis, Especially in Anti-Citrullinated Protein Antibody-Negative Patients
Source: Front Pharmacol. 2021 Sep 16;12:726529. doi: 10.3389/fphar.2021.726529 (PMC8483717; doi:10.3389/fphar.2021.726529)
Supplement: Supplementary file 1 [file DataSheet1.zip › Table A.xls]

## Sheet: DEGs
Table A: 287 DEGs in RA vs Normal group.
UPREGULATED GENES (n = 203)							DOWNREGULATED GENES (n = 84)
Gene	logFC	AveExpr	t	P.Value	adj.P.Val		Gene	logFC	AveExpr	t	P.Value	adj.P.Val
IGJ	5.07686	8.6276	12.2024	1.08e-19	1.67e-16		ADIPOQ	-2.99124	7.38156	-5.73646	1.8e-07	1.82e-06
MMP1	4.22088	9.74699	7.5258	8.19e-11	2.46e-09		FABP4	-2.72008	9.40705	-6.57006	5.31e-09	8.9e-08
CXCL13	3.98546	7.26877	10.7113	6.3e-17	1.66e-14		ADH1B	-2.51462	6.60515	-6.61087	4.46e-09	7.66e-08
IGLL3P	3.94819	9.06323	12.6859	1.44e-20	2.98e-17		APOD	-2.51324	8.82991	-6.97307	9.26e-10	1.96e-08
ADAMDEC1	3.74039	7.08763	11.8046	5.78e-19	4.21e-16		PCK1	-2.36751	6.31255	-6.07425	4.39e-08	5.41e-07
IGLV1-44	2.92631	7.89117	11.953	3.08e-19	2.94e-16		ZBTB16	-2.18659	7.79921	-6.22481	2.32e-08	3.13e-07
CCL18	2.9152	10.0256	9.50054	1.28e-14	1.63e-12		C6	-2.12724	7.42037	-7.83089	2.12e-11	7.74e-10
IGHM	2.86777	8.23071	9.94719	1.78e-15	3.25e-13		FOSB	-2.01853	8.32797	-5.35116	8.68e-07	7.13e-06
CXCL9	2.85247	9.20163	8.51192	1.03e-12	6.21e-11		C7	-2.00453	7.52484	-8.83449	2.46e-13	1.91e-11
CXCL10	2.81248	8.35355	10.6047	1e-16	2.43e-14		PLIN1	-2.00186	8.60358	-4.82654	6.87e-06	4.29e-05
IGLL5	2.79775	8.37846	9.30269	3.07e-14	3.31e-12		RPS4Y1	-1.91488	8.50043	-3.72065	0.000375263	0.00136273
IGLC1	2.7416	7.96471	11.3136	4.68e-18	2e-15		MAOA	-1.91347	7.36493	-6.97743	9.09e-10	1.93e-08
IL7R	2.41298	8.40918	10.7152	6.19e-17	1.66e-14		SLC19A2	-1.78068	7.25948	-7.39601	1.45e-10	4.04e-09
IGKC	2.35408	7.97563	11.4144	3.04e-18	1.45e-15		ADH1C	-1.69974	5.91188	-6.89788	1.29e-09	2.63e-08
CCL19	2.29121	7.87868	7.85988	1.87e-11	6.93e-10		GHR	-1.64588	7.67057	-5.74702	1.72e-07	1.76e-06
SDC1	2.29092	7.42098	11.6974	9.1e-19	5.85e-16		LPL	-1.6429	8.80858	-4.73137	9.89e-06	5.86e-05
TRBC1	2.25675	8.50128	9.42874	1.76e-14	2.14e-12		PDK4	-1.64239	7.40345	-5.7556	1.66e-07	1.71e-06
IGLJ3	2.17678	8.24856	8.64442	5.72e-13	3.81e-11		LEP	-1.61998	6.66064	-5.35898	8.41e-07	6.94e-06
IGK	2.14803	8.03245	9.21819	4.47e-14	4.5e-12		MYOC	-1.61955	7.65703	-5.67509	2.32e-07	2.28e-06
CD52	2.13117	8.21769	9.83623	2.9e-15	4.8e-13		FMO2	-1.51802	8.11194	-6.84409	1.62e-09	3.2e-08
TNFRSF17	2.098	6.37898	6.94407	1.05e-09	2.21e-08		PLN	-1.51374	6.66189	-4.99181	3.62e-06	2.48e-05
SLAMF8	2.08337	7.40829	11.6886	9.45e-19	5.85e-16		CYP4B1	-1.50724	5.60758	-4.62776	1.47e-05	8.26e-05
CD247	2.06683	7.07941	14.2261	2.85e-23	1.77e-19		ATP1A2	-1.47185	6.08061	-6.15961	3.06e-08	3.93e-07
MMP3	2.05976	11.851	4.6566	1.31e-05	7.51e-05		TRHDE	-1.44766	5.82219	-6.15065	3.18e-08	4.07e-07
CCL5	2.00515	7.73012	10.7541	5.23e-17	1.52e-14		RERGL	-1.44563	5.9119	-6.57947	5.1e-09	8.66e-08
LRRC15	1.9917	8.84921	11.2421	6.36e-18	2.54e-15		LYVE1	-1.43303	8.67806	-5.66685	2.4e-07	2.35e-06
NKG7	1.97778	6.8127	11.6665	1.04e-18	6.12e-16		NR4A2	-1.43171	6.66636	-5.28259	1.14e-06	9.07e-06
SLAMF7	1.91567	6.63396	9.20069	4.83e-14	4.83e-12		DDX3Y	-1.41377	5.68926	-5.3093	1.03e-06	8.27e-06
LAMP3	1.89055	6.8575	7.27451	2.48e-10	6.33e-09		CRYAB	-1.40819	9.86415	-5.79975	1.38e-07	1.47e-06
BLNK	1.8757	7.48459	9.31881	2.86e-14	3.14e-12		EDNRB	-1.40307	6.98714	-8.37351	1.91e-12	1.03e-10
SEL1L3	1.87193	7.91899	10.5475	1.29e-16	3e-14		CIDEC	-1.39365	7.91029	-6.00949	5.77e-08	6.84e-07
MZB1	1.85108	8.16512	7.56649	6.84e-11	2.1e-09		ACACB	-1.38275	7.41867	-7.88953	1.64e-11	6.19e-10
CD27	1.84626	7.63819	10.7882	4.51e-17	1.36e-14		TGFBR3	-1.37599	10.2823	-6.15795	3.09e-08	3.95e-07
CXCL6	1.84336	5.89897	5.7392	1.78e-07	1.81e-06		EGR1	-1.36287	10.0822	-5.81427	1.3e-07	1.4e-06
FCGR1B	1.81876	8.59429	7.72691	3.37e-11	1.15e-09		ANGPTL7	-1.35623	6.60338	-4.46417	2.7e-05	0.000141724
AIM2	1.79437	7.82059	8.67184	5.07e-13	3.49e-11		CHRDL1	-1.34829	7.10983	-4.80331	7.51e-06	4.63e-05
CD3D	1.7867	8.3822	9.48473	1.37e-14	1.7e-12		AOC3	-1.32384	8.66071	-5.76024	1.63e-07	1.69e-06
CCR7	1.78513	6.52352	9.86749	2.53e-15	4.3e-13		NFIL3	-1.30827	8.85508	-4.92995	4.6e-06	3.03e-05
MMP9	1.78238	8.69878	5.2106	1.52e-06	1.17e-05		GPX3	-1.30381	11.7373	-6.89584	1.3e-09	2.65e-08
PNOC	1.76954	6.73382	11.3627	3.79e-18	1.68e-15		TIMP4	-1.3035	8.50383	-4.87769	5.64e-06	3.61e-05
MXRA5	1.75171	11.2861	7.30778	2.14e-10	5.62e-09		LRRC2	-1.29713	6.84199	-6.62566	4.18e-09	7.27e-08
CORO1A	1.74541	8.40366	8.85711	2.22e-13	1.8e-11		ABCA8	-1.29578	6.96833	-6.04139	5.05e-08	6.11e-07
FKBP11	1.73335	8.91787	9.56289	9.71e-15	1.34e-12		HAS1	-1.29342	9.51639	-5.32548	9.63e-07	7.79e-06
GZMH	1.70981	7.23591	12.9169	5.56e-21	1.72e-17		TPD52L1	-1.29044	8.64231	-6.94321	1.05e-09	2.21e-08
GZMB	1.69753	6.50691	8.59518	7.12e-13	4.55e-11		SFRP1	-1.27451	7.67417	-7.82341	2.2e-11	7.96e-10
SPP1	1.67687	9.20356	4.65921	1.3e-05	7.45e-05		AGTR1	-1.26164	7.43654	-5.6086	3.05e-07	2.88e-06
CD2	1.66644	8.22418	8.34164	2.2e-12	1.18e-10		LAMA2	-1.24892	6.41238	-7.67271	4.28e-11	1.42e-09
CYTIP	1.65393	7.92628	7.83614	2.08e-11	7.59e-10		KLF4	-1.22706	9.85697	-5.95506	7.25e-08	8.32e-07
LCK	1.62174	7.09863	10.5749	1.14e-16	2.72e-14		PCOLCE2	-1.22368	9.8753	-4.93787	4.46e-06	2.95e-05
PSMB9	1.60928	9.647	11.4586	2.52e-18	1.3e-15		APOLD1	-1.22278	8.61208	-6.56765	5.37e-09	8.98e-08
ISG20	1.6032	7.63764	7.91096	1.49e-11	5.75e-10		ABLIM1	-1.22153	8.69154	-7.35712	1.72e-10	4.64e-09
HLA-DPA1	1.59123	11.2026	8.03924	8.43e-12	3.62e-10		MFAP5	-1.20944	8.63711	-3.04789	0.003155	0.00843647
CEMIP	1.58773	8.05455	6.88762	1.34e-09	2.74e-08		JUNB	-1.19896	9.47729	-6.6598	3.61e-09	6.39e-08
HLA-DQA1	1.57939	8.52072	3.19288	0.00203921	0.0058061		GPR64	-1.19895	9.10504	-3.71924	0.000377035	0.00136877
RRM2	1.57317	7.01823	7.53043	8.02e-11	2.42e-09		ADM	-1.19598	9.88119	-4.68952	1.16e-05	6.74e-05
COL5A1	1.57168	9.51717	6.57506	5.2e-09	8.78e-08		TCEAL2	-1.18837	6.31742	-7.38286	1.54e-10	4.24e-09
MS4A1	1.57095	6.76431	6.54538	5.91e-09	9.7e-08		PPAP2B	-1.17451	10.233	-7.02794	7.29e-10	1.6e-08
PIM2	1.56915	7.60579	10.125	8.15e-16	1.58e-13		DUOX2	-1.16331	6.01465	-8.21046	3.94e-12	1.89e-10
QPCT	1.56768	6.44876	8.89839	1.85e-13	1.53e-11		GSN	-1.15007	9.00301	-8.76701	3.32e-13	2.47e-11
CHI3L2	1.56096	10.1467	4.89915	5.19e-06	3.35e-05		EFNB2	-1.14468	8.11797	-6.97453	9.2e-10	1.95e-08
ITK	1.557	6.70527	9.01135	1.12e-13	1.01e-11		BAG3	-1.13749	9.27823	-8.52638	9.67e-13	5.91e-11
CRIP1	1.55626	10.5825	7.40803	1.38e-10	3.88e-09		SEMA3E	-1.12785	6.00579	-6.75953	2.34e-09	4.41e-08
RASGRP1	1.54332	6.16472	6.89968	1.28e-09	2.62e-08		G0S2	-1.11832	9.22578	-3.57044	0.00061727	0.00208573
IL2RG	1.53725	8.50288	9.80079	3.4e-15	5.54e-13		FKBP5	-1.11621	7.95527	-4.41431	3.25e-05	0.000166125
S100A9	1.52549	9.99186	6.17845	2.83e-08	3.68e-07		BEGAIN	-1.11594	6.93977	-9.89569	2.23e-15	3.9e-13
GPR65	1.50374	7.33985	9.28849	3.27e-14	3.44e-12		CLIC5	-1.09696	8.27787	-4.48048	2.55e-05	0.000134194
HLA-DMB	1.47576	10.805	8.31925	2.43e-12	1.27e-10		GPRASP1	-1.09332	7.52935	-6.50482	7.03e-09	1.13e-07
CD79A	1.45588	7.80643	8.60934	6.69e-13	4.31e-11		CASQ2	-1.09318	7.63799	-4.94461	4.35e-06	2.89e-05
NCF1	1.4555	7.72006	7.74356	3.13e-11	1.08e-09		GPD1	-1.08929	6.72198	-6.0177	5.57e-08	6.64e-07
BCL2A1	1.44793	6.5013	5.10274	2.34e-06	1.69e-05		NDNF	-1.08473	7.88824	-4.6881	1.17e-05	6.77e-05
CKS2	1.42872	7.35032	7.36016	1.7e-10	4.59e-09		CFD	-1.08049	12.0712	-5.21794	1.48e-06	1.14e-05
XIST	1.42832	8.10931	3.32513	0.00135444	0.00409436		PRORY	-1.04989	6.71079	-9.70995	5.07e-15	7.57e-13
GZMK	1.4271	8.26158	6.0024	5.94e-08	6.99e-07		ZFPM2	-1.04636	6.56181	-5.09782	2.38e-06	1.72e-05
SELL	1.41223	7.90255	5.43475	6.19e-07	5.31e-06		FGF13	-1.04618	6.76679	-6.16608	2.98e-08	3.85e-07
TLR7	1.4052	7.40737	7.19466	3.51e-10	8.61e-09		TSPAN7	-1.04572	8.92658	-4.97455	3.87e-06	2.62e-05
RAC2	1.40347	8.13841	10.1713	6.66e-16	1.33e-13		AKR1B10	-1.04307	6.31064	-5.74702	1.72e-07	1.76e-06
HLA-DPB1	1.39862	10.9854	10.7881	4.51e-17	1.36e-14		SGCA	-1.0386	6.03266	-7.92989	1.37e-11	5.39e-10
PTPRC	1.39752	8.4147	7.94355	1.29e-11	5.15e-10		AR	-1.03788	6.13164	-9.51547	1.2e-14	1.58e-12
MICB	1.39644	7.63897	9.35389	2.45e-14	2.78e-12		SYNM	-1.02859	8.62814	-4.18626	7.45e-05	0.000336345
IL32	1.3947	7.64062	7.22049	3.14e-10	7.81e-09		WASF3	-1.02222	8.12322	-5.30322	1.05e-06	8.44e-06
CECR1	1.38527	10.8361	8.06057	7.67e-12	3.34e-10		NTRK2	-1.01317	6.5652	-9.32417	2.79e-14	3.09e-12
FAM46C	1.3829	7.66864	7.06724	6.14e-10	1.38e-08		SCD	-1.00572	8.12874	-5.59049	3.28e-07	3.08e-06
LAX1	1.38111	7.04246	7.81029	2.33e-11	8.34e-10		MYOM2	-1.00347	6.16372	-5.0979	2.38e-06	1.72e-05
CD48	1.36123	8.21555	7.97085	1.14e-11	4.66e-10		TMOD1	-1.0018	8.0981	-5.67401	2.33e-07	2.28e-06
TPD52	1.36026	5.83127	8.98934	1.23e-13	1.1e-11
TRAC	1.35013	8.43812	7.64135	4.92e-11	1.59e-09
NLGN4X	1.34414	5.95421	8.14512	5.27e-12	2.4e-10
AQP9	1.33053	7.97983	5.29643	1.08e-06	8.63e-06
LOXL1	1.31824	9.24374	6.22697	2.3e-08	3.11e-07
LY75	1.31795	7.50097	7.01153	7.83e-10	1.7e-08
LOC100293211	1.31762	5.85039	8.42378	1.53e-12	8.45e-11
GZMA	1.3172	7.22037	6.08432	4.21e-08	5.21e-07
CD14	1.31633	11.5156	7.50297	9.06e-11	2.69e-09
OSBPL3	1.31313	7.19802	10.7529	5.26e-17	1.52e-14
DDX60	1.30972	7.25551	8.25308	3.26e-12	1.63e-10
TRAF3IP3	1.29665	6.12981	8.54929	8.74e-13	5.39e-11
SAMSN1	1.29235	6.75229	7.98467	1.07e-11	4.41e-10
CCR5	1.29008	9.41049	7.11117	5.07e-10	1.17e-08
TNFAIP6	1.2876	10.7274	4.15784	8.25e-05	0.000369391
CXCR4	1.27163	9.73088	6.55539	5.66e-09	9.39e-08
AOAH	1.26389	7.57528	8.96099	1.4e-13	1.21e-11
CSF2RB	1.26354	9.53884	7.59404	6.06e-11	1.89e-09
KCNN4	1.26305	7.3041	10.6114	9.73e-17	2.41e-14
EMR2	1.26092	6.3564	7.92471	1.4e-11	5.48e-10
ITGB2	1.26086	9.5318	8.92533	1.64e-13	1.4e-11
IL21R	1.25999	6.18768	10.3997	2.45e-16	5.23e-14
SPAG4	1.25432	6.56221	6.2458	2.13e-08	2.91e-07
HLA-DRA	1.25326	12.3844	7.17251	3.87e-10	9.34e-09
TFEC	1.25164	7.12717	7.68375	4.08e-11	1.37e-09
CXCL1	1.23749	8.03964	3.57784	0.000602501	0.00204418
SNX10	1.23493	8.46663	7.99645	1.02e-11	4.25e-10
DHRS9	1.23434	7.99109	8.3988	1.71e-12	9.36e-11
CEP55	1.23327	6.00644	8.91751	1.7e-13	1.43e-11
BIRC3	1.23261	6.17742	8.67287	5.04e-13	3.49e-11
RASSF2	1.22467	8.94915	8.45458	1.33e-12	7.63e-11
SASH3	1.22022	8.40837	9.67395	5.94e-15	8.47e-13
MMP13	1.2175	6.73926	4.3129	4.72e-05	0.00022696
PLCG2	1.21371	7.87942	10.4449	2.01e-16	4.45e-14
LTB	1.20811	7.54043	6.92901	1.12e-09	2.34e-08
STEAP1	1.2079	8.94955	6.3587	1.31e-08	1.92e-07
IL2RB	1.20681	8.1767	8.77622	3.18e-13	2.41e-11
HLA-DOB	1.20158	7.45277	8.24717	3.35e-12	1.66e-10
GBP1	1.19812	8.20084	6.8831	1.37e-09	2.78e-08
LY96	1.19536	9.47855	7.80069	2.43e-11	8.67e-10
FAP	1.18887	9.59096	5.86462	1.06e-07	1.16e-06
PRKX	1.18799	6.75549	12.5956	2.1e-20	3.71e-17
HLA-DMA	1.1856	10.962	7.12967	4.67e-10	1.09e-08
PILRA	1.18172	7.03214	9.73371	4.56e-15	7.07e-13
KMO	1.18039	6.16928	11.0953	1.2e-17	4.32e-15
FAIM3	1.1801	7.4738	7.76211	2.88e-11	1e-09
GNA15	1.17736	7.91431	8.62277	6.3e-13	4.13e-11
PVRIG	1.17657	7.05712	10.2843	4.06e-16	8.52e-14
P2RY6	1.16885	7.4611	16.2984	1.05e-26	1.31e-22
RTN1	1.16147	7.35796	7.88576	1.67e-11	6.26e-10
EAF2	1.15713	6.29067	9.03594	1e-13	9.34e-12
CAPG	1.1547	9.36167	6.37851	1.21e-08	1.81e-07
LAP3	1.15427	10.5252	7.76903	2.79e-11	9.78e-10
GCA	1.15419	7.62558	6.30248	1.67e-08	2.38e-07
CDH11	1.15379	8.80558	7.44288	1.18e-10	3.39e-09
NMI	1.14374	8.94644	8.83333	2.47e-13	1.91e-11
CRTAM	1.14323	5.52895	6.82971	1.73e-09	3.4e-08
PRKCB	1.14285	6.61967	8.73197	3.88e-13	2.76e-11
DOK2	1.14243	8.58139	9.28864	3.27e-14	3.44e-12
NUSAP1	1.14234	6.97572	8.91969	1.68e-13	1.43e-11
GCH1	1.14078	8.3496	4.49649	2.4e-05	0.000127412
PYCARD	1.13495	8.88715	8.66035	5.33e-13	3.59e-11
EVI2B	1.12841	9.35958	6.24025	2.18e-08	2.96e-07
NCF2	1.12543	9.08629	6.38711	1.16e-08	1.76e-07
ASPN	1.12215	10.6498	4.12908	9.14e-05	0.000403441
APLNR	1.11674	8.90244	5.52802	4.24e-07	3.84e-06
UCP2	1.11632	10.0156	8.07342	7.24e-12	3.2e-10
CTSH	1.11629	10.6132	8.15114	5.13e-12	2.35e-10
PARP12	1.11333	8.82106	8.45161	1.35e-12	7.63e-11
THY1	1.1132	9.283	5.77519	1.53e-07	1.6e-06
DLGAP5	1.11222	5.29568	7.61057	5.63e-11	1.79e-09
ERAP2	1.10963	6.55748	4.62129	1.5e-05	8.43e-05
BANK1	1.10343	6.57485	7.34019	1.86e-10	4.95e-09
COL3A1	1.10247	12.5275	6.34193	1.41e-08	2.03e-07
HLA-DRB1 /// HLA-DRB1	1.10185	13.0572	7.90261	1.55e-11	5.88e-10
CD8A	1.09959	7.96564	6.78251	2.12e-09	4.07e-08
HLA-DQB2	1.0987	7.37507	6.20791	2.5e-08	3.32e-07
CD38	1.09787	7.75106	6.26636	1.95e-08	2.7e-07
TIMP1	1.09261	12.6653	6.85691	1.54e-09	3.07e-08
KLRB1	1.09091	6.99558	6.67249	3.42e-09	6.11e-08
LILRB2	1.08517	7.85268	7.55401	7.23e-11	2.2e-09
SMCO4	1.0842	8.27212	5.84706	1.14e-07	1.24e-06
VAMP8	1.08056	9.91428	5.6579	2.49e-07	2.41e-06
FCGR2B	1.08044	9.80271	5.24763	1.32e-06	1.03e-05
BCL11B	1.07592	5.60177	8.84227	2.37e-13	1.9e-11
IL10RA	1.07584	9.53575	7.90291	1.54e-11	5.88e-10
SEMA4D	1.07567	7.3105	5.68726	2.21e-07	2.18e-06
LPXN	1.07443	8.96141	11.1159	1.09e-17	4.11e-15
LILRB4	1.07346	6.61028	7.32405	1.99e-10	5.27e-09
COTL1	1.07115	8.89536	7.14181	4.43e-10	1.04e-08
BTN3A3	1.07088	7.14762	8.8724	2.08e-13	1.69e-11
BTN3A2	1.07033	7.84846	6.39742	1.11e-08	1.69e-07
TRPV2	1.06594	7.61791	11.8432	4.9e-19	4.05e-16
SORL1	1.0616	8.55655	5.70623	2.04e-07	2.03e-06
PLXNC1	1.06146	6.89507	8.43874	1.43e-12	8e-11
CD86	1.06101	7.76269	8.50193	1.08e-12	6.43e-11
ITGAM	1.06072	10.0114	6.22289	2.34e-08	3.15e-07
DPT	1.05659	10.4952	5.91248	8.66e-08	9.78e-07
LOC102723479	1.05185	5.98162	8.4721	1.23e-12	7.17e-11
PRKACB	1.04822	8.27267	12.8009	8.97e-21	2.22e-17
PSMB10	1.04784	8.59253	7.63014	5.17e-11	1.67e-09
SECTM1	1.043	8.73687	8.06125	7.65e-12	3.34e-10
TREM1	1.04067	10.2991	4.08819	0.000105677	0.000457637
SERPINE2	1.04035	8.82908	4.2465	6e-05	0.000278186
KIF20A	1.03767	6.45092	7.95941	1.2e-11	4.85e-10
CSF1R	1.03542	10.0202	7.24684	2.8e-10	7e-09
GOLM1	1.03536	8.85211	7.73982	3.18e-11	1.09e-09
MARCO	1.03297	11.1629	4.3803	3.69e-05	0.000185277
MNDA	1.03073	8.50622	5.037	3.03e-06	2.12e-05
LCP1	1.02043	9.78931	7.77478	2.72e-11	9.59e-10
CYFIP2	1.01861	7.1951	11.6166	1.28e-18	6.96e-16
PLEKHO1	1.01429	8.21031	8.66802	5.15e-13	3.49e-11
SLC31A1	1.00685	7.31966	9.88628	2.33e-15	4.01e-13
CCDC88C	1.00475	5.80295	5.70724	2.03e-07	2.03e-06
RARRES3	1.0037	8.73474	6.06857	4.5e-08	5.53e-07
NCF4	1.00295	8.04885	7.92168	1.42e-11	5.54e-10
SPCS3	1.00255	8.36861	5.83896	1.18e-07	1.28e-06
LOC101929272	1.00196	5.08617	6.60532	4.56e-09	7.82e-08
CLEC4A	1.00054	7.36994	7.5926	6.1e-11	1.89e-09
