# Supplementary material for: CD3D, GZMK, and KLRB1 Are Potential Markers for Early Diagnosis of Rheumatoid Arthritis, Especially in Anti-Citrullinated Protein Antibody-Negative Patients
Source: Front Pharmacol. 2021 Sep 16;12:726529. doi: 10.3389/fphar.2021.726529 (PMC8483717; doi:10.3389/fphar.2021.726529)
Supplement: Supplementary file 1 [file DataSheet1.zip › Table B.xls]

## Sheet: DEGs in RA vs OA group
Table B: 1564 DEGs in RA vs OA group.
UPREGULATED GENES (n = 792)							DOWNREGULATED GENES (n = 772)
Gene	logFC	AveExpr	t	P.Value	adj.P.Val		Gene	logFC	AveExpr	t	P.Value	adj.P.Val
TUBA1C	5.24836	9.77411	12.1991	2.24e-19	7.12e-18		AZGP1P1	-5.10289	6.70646	-13.2388	3.46e-21	2.62e-19
MT1HL1	4.96744	9.67743	12.1685	2.54e-19	7.87e-18		MAP3K7CL	-4.08061	7.18583	-12.4338	8.64e-20	3.37e-18
IGLL3P	4.92345	8.9311	14.7827	9.08e-24	2.68e-21		PRPF38B	-4.03854	8.96386	-15.1125	2.65e-24	1.21e-21
CRTAC1	4.68215	8.73273	11.0786	2.31e-17	3.82e-16		ZNF780B	-3.77722	5.95331	-13.9227	2.4e-22	3.03e-20
TUBB	4.5882	8.42145	13.3326	2.39e-21	1.94e-19		CCDC88C	-3.76311	7.42202	-11.0317	2.81e-17	4.54e-16
TRMT5	4.07447	8.39908	11.0182	2.97e-17	4.8e-16		PAK7	-3.70597	7.04278	-12.6344	3.85e-20	1.79e-18
LMBRD1	3.99411	8.16345	12.4883	6.93e-20	2.91e-18		BRINP3	-3.6832	5.96549	-11.0509	2.59e-17	4.23e-16
MXRA7	3.87732	8.15765	10.5654	2.01e-16	2.67e-15		ACTR3B	-3.41348	7.56925	-12.7751	2.19e-20	1.16e-18
TMEM176A	3.86953	8.48242	10.8955	4.98e-17	7.59e-16		FEZF2	-3.39092	6.76097	-12.5657	5.07e-20	2.22e-18
MIR1244-3	3.81773	8.55497	12.8482	1.63e-20	9e-19		C9orf91	-3.37497	7.42146	-11.7063	1.69e-18	3.87e-17
ITFG1	3.77254	7.70925	12.6999	2.96e-20	1.46e-18		GSG1	-3.35524	7.11981	-12.0655	3.87e-19	1.12e-17
PNRC2	3.70378	7.85363	12.5882	4.64e-20	2.09e-18		ELOVL6	-3.35396	7.05308	-13.4282	1.64e-21	1.42e-19
GIMAP4	3.69484	7.61479	12.1463	2.78e-19	8.42e-18		KIF18A	-3.3411	6.17735	-13.3616	2.13e-21	1.79e-19
SMCO4	3.69259	7.52144	13.5455	1.04e-21	1.01e-19		RNF32	-3.33133	5.96695	-14.4937	2.7e-23	5.21e-21
COLEC12	3.69043	8.49243	11.6507	2.13e-18	4.71e-17		THAP9-AS1	-3.30883	8.56373	-8.63984	8.08e-13	6.22e-12
LOC399491	3.59198	8.36247	12.3265	1.33e-19	4.7e-18		CROCCP2	-3.24293	9.00841	-11.9448	6.34e-19	1.68e-17
ADAMDEC1	3.5264	7.32455	10.3634	4.75e-16	5.81e-15		AKR1B10	-3.23936	7.02378	-13.507	1.21e-21	1.16e-19
ADPGK	3.49621	7.50851	12.4012	9.86e-20	3.77e-18		RARS2	-3.20839	6.87103	-13.1497	4.92e-21	3.51e-19
CEMIP	3.49401	7.54641	13.466	1.42e-21	1.27e-19		LRIF1	-3.17469	7.69811	-11.6702	1.96e-18	4.4e-17
CXCL13	3.41703	7.62911	8.27943	3.88e-12	2.77e-11		RNF128	-3.139	6.25961	-14.1375	1.05e-22	1.51e-20
ARL8B	3.37866	8.50354	12.2144	2.11e-19	6.81e-18		LGR4	-3.11691	7.90486	-11.0802	2.29e-17	3.8e-16
NOTCH2NL	3.37474	8.39259	10.0739	1.64e-15	1.77e-14		ANKS1B	-3.00531	6.57947	-14.5092	2.55e-23	5.01e-21
SLC29A3	3.36184	7.22207	13.9525	2.14e-22	2.85e-20		LRRC16A	-2.97401	8.30414	-12.6917	3.06e-20	1.5e-18
VOPP1	3.35596	9.18814	13.277	2.98e-21	2.31e-19		DOCK6	-2.96354	7.6773	-12.2378	1.91e-19	6.33e-18
WDR45B	3.31095	8.19061	12.7918	2.05e-20	1.1e-18		FN3K	-2.94984	6.76563	-12.2006	2.23e-19	7.1e-18
TMEM109	3.28522	7.73072	12.5665	5.06e-20	2.22e-18		ZNF557	-2.94881	6.80194	-11.8636	8.85e-19	2.24e-17
MYL12B	3.19237	9.56159	14.1208	1.12e-22	1.56e-20		PLEKHB1	-2.94585	7.7915	-11.8341	9.98e-19	2.46e-17
TUBB6	3.18236	8.71867	12.4498	8.1e-20	3.21e-18		CASC5	-2.93849	6.67309	-12.3517	1.21e-19	4.42e-18
PARL	3.17437	7.20188	11.8667	8.73e-19	2.21e-17		CLSTN2	-2.89082	7.72712	-11.4526	4.84e-18	9.55e-17
FAM134C	3.12157	8.52162	13.7554	4.58e-22	5.16e-20		MS4A5	-2.87508	8.03633	-11.6124	2.49e-18	5.38e-17
NBPF1	3.11261	9.04543	13.6646	6.52e-22	6.91e-20		SMIM2	-2.82705	6.40134	-13.4821	1.33e-21	1.24e-19
RNF187	3.10793	7.00457	11.1943	1.42e-17	2.5e-16		PTDSS2	-2.82404	8.09646	-12.3137	1.41e-19	4.88e-18
NECAP2	3.10256	7.91955	14.1448	1.02e-22	1.49e-20		TWISTNB	-2.8126	6.64542	-10.3229	5.64e-16	6.8e-15
IGJ	3.10099	9.48571	6.90237	1.5e-09	8.46e-09		SPTLC3	-2.78389	6.88612	-10.6678	1.3e-16	1.8e-15
IGLL5	3.09938	8.43146	8.81773	3.73e-13	2.97e-12		NDUFAF7	-2.78186	6.30045	-11.0178	2.98e-17	4.8e-16
DRAM1	3.09523	8.23318	14.1814	8.87e-23	1.36e-20		GRTP1	-2.77562	7.05619	-12.5071	6.43e-20	2.74e-18
VKORC1	3.07603	9.37285	12.2136	2.11e-19	6.82e-18		SETD8	-2.76686	6.91552	-12.3445	1.24e-19	4.51e-18
SLAMF7	3.07075	6.3556	11.4649	4.6e-18	9.16e-17		ID2B	-2.7572	6.01948	-11.7489	1.42e-18	3.32e-17
STARD7	3.0476	9.36041	10.7025	1.13e-16	1.57e-15		GOLGA6A	-2.73444	6.23911	-12.4362	8.56e-20	3.35e-18
ADIPOR2	3.04391	7.58552	10.5408	2.23e-16	2.94e-15		LINC00472	-2.72307	5.66213	-14.6536	1.48e-23	3.36e-21
PIH1D1	3.03609	7.23327	11.9974	5.11e-19	1.4e-17		CCAR2	-2.72202	6.6027	-11.6244	2.37e-18	5.16e-17
G6PC3	3.02252	7.35953	16.0082	1.01e-25	8.88e-23		LRRTM4	-2.72143	5.47927	-13.7276	5.11e-22	5.63e-20
AHNAK	3.01353	7.43177	11.2347	1.2e-17	2.16e-16		LOC100287387	-2.71654	5.48152	-13.0458	7.44e-21	4.98e-19
TSPYL2	2.99701	7.74078	12.852	1.61e-20	8.94e-19		NT5M	-2.71496	7.35797	-11.2443	1.15e-17	2.09e-16
C1orf54	2.99209	8.03409	10.9405	4.12e-17	6.44e-16		CXorf57	-2.69315	5.92126	-13.0313	7.88e-21	5.22e-19
CRELD2	2.98495	8.90114	12.7888	2.07e-20	1.11e-18		METTL10	-2.67658	7.38322	-11.7673	1.31e-18	3.13e-17
ANKRD10	2.96163	6.89333	11.7632	1.34e-18	3.16e-17		UBFD1	-2.67582	7.92006	-11.1608	1.63e-17	2.82e-16
TXNDC15	2.94132	8.28921	13.7765	4.22e-22	4.85e-20		SLC25A40	-2.66049	7.29984	-12.2288	1.99e-19	6.51e-18
PDGFC	2.93539	8.03368	12.0209	4.64e-19	1.3e-17		RPL23AP32	-2.64136	8.16382	-12.7864	2.09e-20	1.12e-18
TM2D3	2.93512	8.14976	12.0213	4.63e-19	1.3e-17		LRRC42	-2.64056	7.52693	-11.7369	1.49e-18	3.47e-17
UBL5	2.91969	8.35247	11.54	3.37e-18	7e-17		C2orf44	-2.63589	7.84911	-11.9397	6.47e-19	1.71e-17
GPBP1L1	2.9111	6.70756	10.535	2.29e-16	3.01e-15		PLEKHA2	-2.62466	7.58952	-11.8874	8.02e-19	2.06e-17
KIAA1551	2.90385	6.90694	12.5725	4.94e-20	2.19e-18		IL22RA1	-2.62255	6.80104	-13.0356	7.74e-21	5.16e-19
COQ10B	2.90139	6.51049	11.0009	3.2e-17	5.12e-16		ZNF480	-2.618	6.23292	-13.5473	1.03e-21	1.01e-19
PLSCR4	2.89458	8.10879	9.47865	2.12e-14	1.97e-13		CCDC102B	-2.61025	6.7415	-10.5164	2.48e-16	3.23e-15
SPCS3	2.88591	7.85537	13.5722	9.35e-22	9.35e-20		LRP2BP	-2.60249	7.38556	-12.3328	1.3e-19	4.64e-18
MAP1LC3B	2.85268	7.97171	12.3989	9.96e-20	3.8e-18		HRASLS	-2.59983	5.93566	-13.7562	4.57e-22	5.16e-20
LXN	2.84208	7.86734	13.3431	2.3e-21	1.88e-19		C11orf30	-2.59847	6.91839	-11.657	2.07e-18	4.61e-17
GOLPH3	2.83579	8.584	12.8899	1.38e-20	8.12e-19		SMIM14	-2.59306	6.49552	-12.0589	3.97e-19	1.14e-17
TRIM8	2.83577	7.77653	11.3845	6.42e-18	1.23e-16		PCNXL4	-2.58983	7.02486	-12.0562	4.02e-19	1.15e-17
CNTD2	2.83003	6.74692	11.0699	2.39e-17	3.93e-16		TM4SF20	-2.58874	6.04001	-12.7708	2.23e-20	1.18e-18
PCNP	2.78749	7.51514	10.9377	4.17e-17	6.51e-16		ADIPOQ	-2.58573	7.19352	-4.68026	1.27e-05	4.36e-05
SRPRB	2.77952	8.46985	12.1763	2.46e-19	7.66e-18		DPPA4	-2.57515	6.36486	-11.5372	3.4e-18	7.07e-17
FAM129A	2.77113	7.78809	11.7098	1.67e-18	3.84e-17		DCUN1D2	-2.56268	8.20913	-11.5261	3.56e-18	7.34e-17
ARHGEF10L	2.76866	7.14894	13.862	3.03e-22	3.75e-20		ZNF440	-2.56123	5.82613	-11.5958	2.67e-18	5.74e-17
NDUFA4L2	2.74266	8.07862	10.3577	4.86e-16	5.95e-15		NANOG	-2.55365	7.63169	-12.2218	2.04e-19	6.66e-18
PLEKHB2	2.69982	7.43537	11.9803	5.48e-19	1.49e-17		PLEKHS1	-2.54622	6.0004	-11.5668	3.01e-18	6.35e-17
COASY	2.69663	7.24434	14.5129	2.51e-23	5.01e-21		MIR3916	-2.54079	5.75356	-11.1931	1.43e-17	2.51e-16
ARFGAP2	2.68768	7.34128	10.9631	3.75e-17	5.92e-16		DOT1L	-2.53816	7.02601	-12.0092	4.87e-19	1.35e-17
HPS6	2.68742	6.53353	14.4049	3.78e-23	6.45e-21		SIKE1	-2.52033	7.06253	-12.0756	3.71e-19	1.08e-17
IMP3	2.68258	7.65308	12.3203	1.37e-19	4.77e-18		MPP5	-2.51105	7.49021	-11.0002	3.21e-17	5.13e-16
FTSJ3	2.6809	7.12204	12.0191	4.67e-19	1.3e-17		ARHGAP24	-2.51089	7.12577	-12.6986	2.97e-20	1.46e-18
UBE2Q1	2.6778	7.11875	11.4248	5.43e-18	1.06e-16		TTC22	-2.50137	6.86945	-11.8528	9.25e-19	2.31e-17
DCP1A	2.67507	6.78274	14.5317	2.34e-23	4.75e-21		CSN1S1	-2.49122	9.06155	-4.32668	4.68e-05	0.00014807
AIDA	2.66505	7.30687	11.2041	1.36e-17	2.42e-16		RBM26	-2.48945	7.32878	-13.6547	6.78e-22	7.12e-20
OLFML1	2.6619	8.38184	10.3858	4.32e-16	5.37e-15		ZNF675	-2.48457	5.26107	-12.9357	1.15e-20	7.14e-19
ACTR10	2.66144	8.78472	11.1425	1.76e-17	3.01e-16		MDM1	-2.47962	7.11188	-10.92	4.49e-17	6.94e-16
TMEM14B	2.65589	7.47936	11.0962	2.14e-17	3.58e-16		CNTNAP3P2	-2.47747	5.89291	-12.1134	3.18e-19	9.47e-18
TMEM45A	2.64174	8.77834	12.0325	4.42e-19	1.25e-17		MAP9	-2.46713	6.19604	-11.7345	1.51e-18	3.49e-17
ZNF862	2.64057	6.50317	11.8821	8.2e-19	2.09e-17		SMEK2	-2.46452	6.50562	-12.4744	7.33e-20	3.03e-18
NAGK	2.63381	8.6575	12.248	1.84e-19	6.1e-18		SH3TC2	-2.46015	6.60105	-10.8743	5.44e-17	8.27e-16
FAM114A1	2.63265	8.9952	12.0296	4.48e-19	1.26e-17		ADCY10	-2.4563	6.28079	-12.3888	1.04e-19	3.93e-18
MICU2	2.61551	8.28748	11.1897	1.45e-17	2.54e-16		ETNK1	-2.45522	7.57838	-10.0735	1.64e-15	1.77e-14
MS4A6A	2.59533	9.35186	11.3194	8.42e-18	1.58e-16		CPEB1	-2.45502	8.12837	-11.9775	5.54e-19	1.5e-17
ZDHHC7	2.59435	8.59217	12.2846	1.58e-19	5.4e-18		SBNO1	-2.44197	7.14149	-11.2949	9.33e-18	1.73e-16
FAM192A	2.58865	6.8739	13.3693	2.07e-21	1.75e-19		SUPT20H	-2.4387	8.35567	-10.164	1.11e-15	1.24e-14
GSTK1	2.58578	8.45276	12.6594	3.48e-20	1.67e-18		DSCC1	-2.43771	7.82762	-12.5015	6.57e-20	2.79e-18
RPF1	2.581	6.81646	10.4179	3.76e-16	4.72e-15		ACOXL	-2.43769	6.00283	-11.2346	1.2e-17	2.16e-16
TMEM248	2.57728	8.04582	13.3476	2.26e-21	1.86e-19		TBCEL	-2.43518	7.51177	-11.6436	2.19e-18	4.84e-17
PDGFD	2.57652	8.2095	10.3011	6.19e-16	7.41e-15		PGBD5	-2.42626	7.20541	-11.4712	4.48e-18	8.93e-17
TCEAL4	2.54898	8.41937	11.4085	5.81e-18	1.13e-16		RAB40A	-2.42514	5.69868	-12.8739	1.47e-20	8.52e-19
KCTD12	2.53716	9.5148	11.2069	1.35e-17	2.4e-16		SNORA21	-2.42271	6.51563	-10.5672	2e-16	2.65e-15
TMEM43	2.52821	8.43346	12.6631	3.43e-20	1.65e-18		CCDC181	-2.41757	6.09747	-12.5901	4.6e-20	2.08e-18
RNF38	2.51073	7.13308	12.4452	8.25e-20	3.26e-18		GPR1	-2.4084	7.7546	-10.5887	1.82e-16	2.43e-15
APOL6	2.50765	7.0135	12.6542	3.55e-20	1.69e-18		OR2J3	-2.40242	6.53565	-12.2694	1.68e-19	5.68e-18
TOR1AIP2	2.50661	6.41596	12.0695	3.8e-19	1.1e-17		VPS53	-2.39247	7.14567	-12.9531	1.07e-20	6.76e-19
PXDC1	2.50522	7.56554	10.752	9.12e-17	1.32e-15		FBXL15	-2.39175	8.31239	-9.83585	4.54e-15	4.59e-14
UBE2NL	2.50401	7.37858	12.9287	1.18e-20	7.23e-19		NRIP3	-2.38438	8.01413	-10.3736	4.55e-16	5.58e-15
MCOLN1	2.49371	7.03782	10.9088	4.71e-17	7.24e-16		ZBED8	-2.37418	7.28961	-10.0343	1.94e-15	2.08e-14
TAPBPL	2.4772	6.41477	10.7988	7.49e-17	1.1e-15		KLF3-AS1	-2.37262	6.39204	-12.3649	1.14e-19	4.28e-18
DENND2D	2.46172	7.33708	14.1331	1.07e-22	1.52e-20		CEP97	-2.36912	6.24481	-10.9601	3.79e-17	5.98e-16
ERAP2	2.45295	6.18928	9.89332	3.55e-15	3.65e-14		ZNF322	-2.3679	7.74367	-12.3713	1.11e-19	4.19e-18
ZFAND3	2.44188	7.35264	13.4824	1.33e-21	1.24e-19		ANKRD34C	-2.35793	6.13687	-11.4393	5.11e-18	1e-16
NAT10	2.44022	7.21148	11.7558	1.38e-18	3.25e-17		FAM184A	-2.35365	7.81025	-12.3009	1.48e-19	5.13e-18
PARP6	2.43643	7.36814	10.949	3.98e-17	6.25e-16		RPAP3	-2.34876	6.91881	-11.6366	2.26e-18	4.93e-17
TMEM168	2.43598	7.21327	12.5213	6.07e-20	2.61e-18		ZFP2	-2.3484	6.23641	-12.9323	1.17e-20	7.17e-19
CXCL10	2.4279	8.63578	8.45664	1.79e-12	1.32e-11		PPP4R2	-2.3464	6.92558	-10.2675	7.15e-16	8.38e-15
CXCL9	2.41121	9.50355	7.31729	2.53e-10	1.53e-09		PAPOLB	-2.34401	5.93732	-11.3113	8.71e-18	1.63e-16
ZBED5	2.40753	7.68712	10.8966	4.96e-17	7.57e-16		ACE2	-2.3426	6.16065	-12.4838	7.06e-20	2.95e-18
WDR82	2.38115	8.94317	12.7272	2.65e-20	1.34e-18		ARMC9	-2.33684	6.64384	-12.0916	3.47e-19	1.02e-17
TBC1D17	2.37201	6.11205	12.3556	1.19e-19	4.36e-18		RIN3	-2.33396	8.54627	-12.15	2.74e-19	8.36e-18
NOP10	2.35362	9.02913	9.9657	2.6e-15	2.73e-14		ACSM1	-2.33044	6.99902	-14.0112	1.71e-22	2.35e-20
OSBPL9	2.34944	8.17618	12.0056	4.94e-19	1.36e-17		AMBRA1	-2.32946	8.12263	-12.2044	2.19e-19	7e-18
STRADA	2.34435	7.5042	11.8762	8.4e-19	2.14e-17		FIP1L1	-2.31382	7.38147	-12.8642	1.53e-20	8.71e-19
SLC38A10	2.33869	7.3343	10.234	8.25e-16	9.53e-15		C9orf116	-2.30734	7.02627	-13.0671	6.83e-21	4.7e-19
DHDDS	2.33222	6.78396	11.2746	1.02e-17	1.86e-16		BMP2K	-2.30727	7.6245	-9.85781	4.13e-15	4.21e-14
PLVAP	2.33068	7.86031	9.60708	1.22e-14	1.16e-13		SPATA1	-2.30502	5.69565	-10.5856	1.85e-16	2.46e-15
URM1	2.32406	7.4848	12.2217	2.04e-19	6.66e-18		KIAA1324	-2.30275	6.49512	-11.8135	1.09e-18	2.64e-17
MSL2	2.3211	6.38052	12.3439	1.24e-19	4.51e-18		C19orf26	-2.29702	6.55648	-12.859	1.56e-20	8.77e-19
TMEM41B	2.31739	7.13309	13.1935	4.14e-21	3.04e-19		KCNV2	-2.2786	5.52526	-11.1161	1.97e-17	3.33e-16
MFSD1	2.31215	10.3937	12.8866	1.4e-20	8.19e-19		OTUB2	-2.27578	7.19219	-12.16	2.63e-19	8.1e-18
PTGES2	2.29945	6.85374	10.4726	2.98e-16	3.82e-15		ASXL3	-2.27284	6.31994	-10.7393	9.63e-17	1.38e-15
TNS3	2.29937	9.19238	14.4905	2.73e-23	5.21e-21		SPICE1	-2.27037	5.6721	-11.5311	3.49e-18	7.24e-17
C17orf62	2.29776	7.21616	15.6442	3.76e-25	2.73e-22		KIAA1731	-2.2702	6.41026	-10.3844	4.34e-16	5.38e-15
ARAP1	2.29511	7.33051	13.0137	8.45e-21	5.51e-19		CDT1	-2.26798	6.96623	-10.3016	6.18e-16	7.4e-15
POGK	2.28977	6.75663	11.8481	9.42e-19	2.34e-17		ANKRD36BP2	-2.26379	5.96934	-8.94669	2.13e-13	1.74e-12
PTCRA	2.27897	6.41695	10.3777	4.47e-16	5.52e-15		NKAIN1	-2.25331	7.38884	-12.9492	1.09e-20	6.83e-19
RABEP2	2.27508	6.68007	13.1841	4.3e-21	3.13e-19		NAG18	-2.24843	6.13594	-10.7676	8.54e-17	1.25e-15
SMG8	2.27332	6.93406	12.4577	7.85e-20	3.17e-18		ENTPD7	-2.24578	7.81002	-12.477	7.26e-20	3.01e-18
UNC5B	2.27076	7.04676	11.5296	3.51e-18	7.27e-17		CYP4F11	-2.24459	6.07865	-11.8286	1.02e-18	2.51e-17
GTF2H5	2.26967	6.14324	9.91306	3.26e-15	3.38e-14		CTAGE1	-2.2398	5.82394	-12.648	3.64e-20	1.73e-18
THOC7	2.26747	7.90777	10.7085	1.1e-16	1.55e-15		C7	-2.2381	7.58815	-9.64654	1.03e-14	9.84e-14
HS1BP3	2.2635	7.41849	14.9697	4.51e-24	1.65e-21		NABP1	-2.23321	6.71199	-8.81967	3.69e-13	2.95e-12
TMEM53	2.25788	6.22441	11.0698	2.39e-17	3.93e-16		SLC22A11	-2.22661	7.24732	-13.4216	1.69e-21	1.45e-19
C16orf45	2.25723	6.60136	10.1547	1.16e-15	1.29e-14		FKRP	-2.22573	6.81565	-11.1499	1.71e-17	2.93e-16
CCL18	2.2504	10.4023	7.50493	1.12e-10	7.01e-10		OVOL2	-2.22123	6.62476	-12.269	1.69e-19	5.68e-18
NLRX1	2.23645	6.82564	10.9458	4.03e-17	6.3e-16		NPVF	-2.21894	6.03624	-12.1757	2.47e-19	7.66e-18
CCDC47	2.23557	7.62545	10.8145	7.01e-17	1.04e-15		IRGC	-2.21007	6.77707	-12.2813	1.6e-19	5.46e-18
HIST1H2BK	2.23386	7.61305	11.1986	1.4e-17	2.47e-16		C1orf112	-2.20641	6.27796	-12.6126	4.2e-20	1.92e-18
FBXL14	2.22603	6.48309	11.4919	4.11e-18	8.3e-17		TSKS	-2.2063	6.93336	-13.0194	8.26e-21	5.44e-19
C19orf10	2.22569	8.17687	11.2703	1.03e-17	1.89e-16		EFCAB11	-2.20578	6.79963	-11.9424	6.4e-19	1.7e-17
CADPS2	2.22515	7.06709	9.47636	2.14e-14	1.99e-13		TRAPPC11	-2.19973	7.13151	-10.7033	1.12e-16	1.57e-15
ITM2C	2.21722	7.81436	11.0664	2.43e-17	3.98e-16		MEG3	-2.19769	7.24468	-11.1632	1.62e-17	2.8e-16
IL7R	2.21211	8.62209	9.3825	3.21e-14	2.91e-13		C14orf105	-2.19465	5.66023	-12.073	3.75e-19	1.09e-17
WIPF2	2.21061	7.75237	15.4315	8.18e-25	4.61e-22		ADCK4	-2.18718	6.61049	-11.2799	9.93e-18	1.83e-16
MSL1	2.18695	8.52288	10.411	3.88e-16	4.85e-15		ZNF276	-2.18163	7.68474	-12.6285	3.94e-20	1.82e-18
BRF2	2.18693	6.15183	12.2604	1.75e-19	5.85e-18		DIAPH3	-2.17896	6.12565	-11.6373	2.25e-18	4.92e-17
RTN4	2.18197	10.0525	12.2108	2.14e-19	6.86e-18		VN1R1	-2.17403	6.38685	-11.6422	2.2e-18	4.85e-17
NPL	2.18067	7.19126	10.9297	4.31e-17	6.7e-16		AGBL3	-2.15911	5.44884	-11.92	7.02e-19	1.83e-17
TMEM222	2.17625	7.31691	11.4063	5.86e-18	1.13e-16		SEMA3D	-2.15729	5.21722	-14.6996	1.24e-23	3.14e-21
ZNF394	2.1751	6.69542	11.8435	9.61e-19	2.37e-17		MBNL3	-2.15197	6.71954	-11.4334	5.24e-18	1.02e-16
PI4K2A	2.17367	6.19826	11.5051	3.89e-18	7.93e-17		LRRC1	-2.1499	6.85979	-11.3059	8.91e-18	1.66e-16
IARS2	2.1727	8.50515	10.494	2.72e-16	3.52e-15		SLC25A23	-2.13651	7.1049	-14.9274	5.29e-24	1.87e-21
UTP6	2.16686	7.16751	12.3687	1.13e-19	4.23e-18		PHACTR1	-2.13156	6.4474	-9.49278	1.99e-14	1.86e-13
WSB2	2.16135	8.2834	10.4813	2.87e-16	3.69e-15		CARF	-2.13059	5.75369	-11.6157	2.46e-18	5.33e-17
HNRNPA3	2.15957	7.12794	9.86243	4.05e-15	4.13e-14		KRTAP1-3	-2.12897	6.32233	-12.4617	7.72e-20	3.13e-18
CAAP1	2.15932	6.55457	12.1355	2.9e-19	8.76e-18		C16orf70	-2.12471	7.07025	-11.9223	6.95e-19	1.82e-17
DCTPP1	2.15915	8.02491	12.0119	4.81e-19	1.34e-17		RPGRIP1	-2.12346	7.40294	-12.4711	7.43e-20	3.04e-18
NACAP1	2.15807	9.5802	10.2841	6.66e-16	7.89e-15		ADPRM	-2.12085	8.37886	-10.6656	1.32e-16	1.82e-15
AGRN	2.15638	6.69396	13.155	4.82e-21	3.48e-19		LOC57399	-2.11854	6.04796	-12.3212	1.36e-19	4.77e-18
KCMF1	2.15402	8.16734	11.576	2.9e-18	6.2e-17		IDI2-AS1	-2.1178	6.28567	-12.5707	4.97e-20	2.19e-18
CCBL2	2.14715	7.84779	11.8557	9.14e-19	2.29e-17		ZNF334	-2.11007	5.70685	-10.3004	6.21e-16	7.42e-15
KIR2DL5A	2.14647	6.69784	11.8555	9.15e-19	2.29e-17		THNSL1	-2.10564	5.98719	-10.7626	8.72e-17	1.27e-15
TMEM30A	2.14458	8.00173	11.8549	9.17e-19	2.29e-17		FOLH1B	-2.10388	5.97022	-13.1948	4.12e-21	3.04e-19
PLBD1	2.14248	9.53957	12.7228	2.7e-20	1.36e-18		LPPR2	-2.1023	9.09395	-11.0444	2.66e-17	4.34e-16
AURKAIP1	2.1383	7.94129	12.7097	2.84e-20	1.42e-18		FLJ11292	-2.09693	6.56801	-11.7494	1.42e-18	3.32e-17
NHP2	2.13119	8.91765	11.9726	5.65e-19	1.53e-17		TRHDE	-2.09427	6.00552	-8.79891	4.04e-13	3.22e-12
ERMP1	2.13051	7.12836	11.7145	1.63e-18	3.79e-17		AHSA2	-2.08955	8.26228	-9.55645	1.51e-14	1.43e-13
CYBRD1	2.12991	7.18726	10.4058	3.96e-16	4.95e-15		LPAL2	-2.08546	6.41886	-11.0065	3.12e-17	5.01e-16
SPG11	2.12824	7.46735	13.0591	7.05e-21	4.78e-19		CCDC132	-2.0854	6.58835	-10.9819	3.46e-17	5.49e-16
DDX24	2.12056	8.04942	10.7528	9.09e-17	1.32e-15		ALPK1	-2.08381	8.15185	-10.9308	4.29e-17	6.68e-16
GSDMD	2.11911	7.58776	12.8341	1.73e-20	9.44e-19		HKDC1	-2.08078	6.47888	-11.9451	6.33e-19	1.68e-17
SH3BGRL3	2.11592	9.56792	10.7857	7.91e-17	1.16e-15		TMC7	-2.07592	6.91395	-11.2118	1.32e-17	2.35e-16
PRUNE2	2.11423	6.26569	10.7505	9.18e-17	1.33e-15		ZSCAN31	-2.07163	6.5041	-12.5877	4.64e-20	2.09e-18
ZNF721	2.11085	8.52709	10.4359	3.49e-16	4.4e-15		ZNF286A	-2.07155	7.42828	-13.7034	5.61e-22	5.99e-20
FAM46A	2.11083	9.27908	12.3264	1.34e-19	4.7e-18		HPGDS	-2.06891	8.29909	-9.33686	3.91e-14	3.5e-13
KLHL9	2.10973	7.02504	12.6267	3.97e-20	1.82e-18		SPATA31C2	-2.06614	5.41217	-17.6742	3e-28	7.43e-25
IFT46	2.10763	6.92669	13.0026	8.83e-21	5.7e-19		DPY19L1P1	-2.06573	5.62459	-14.9719	4.48e-24	1.65e-21
CAMK2N1	2.09759	6.95779	9.66906	9.32e-15	8.98e-14		COX20	-2.06137	7.85091	-11.1783	1.52e-17	2.64e-16
EXOC1	2.08945	8.10119	10.8989	4.91e-17	7.51e-16		WDR96	-2.05969	5.6488	-10.6815	1.23e-16	1.7e-15
UNC93B1	2.0873	6.61703	12.3199	1.37e-19	4.77e-18		PLA2G2F	-2.05857	6.32935	-11.9866	5.34e-19	1.46e-17
METTL3	2.08258	6.37305	11.213	1.31e-17	2.35e-16		LOC100996843	-2.05332	5.7483	-12.4496	8.11e-20	3.21e-18
IGHM	2.08148	8.6447	6.5749	6.07e-09	3.21e-08		KLHL7	-2.0527	6.71413	-11.4585	4.72e-18	9.36e-17
RNF122	2.07935	6.61807	12.2969	1.51e-19	5.19e-18		ARL14	-2.05262	5.49567	-13.7082	5.51e-22	5.93e-20
C19orf66	2.07698	7.18061	14.4281	3.46e-23	6.13e-21		LRRC37A3	-2.04402	7.15447	-10.6417	1.46e-16	1.99e-15
RIOK2	2.07686	7.2151	11.4567	4.76e-18	9.42e-17		CYSLTR2	-2.04178	7.50682	-11.0385	2.73e-17	4.43e-16
ABCC10	2.07226	6.80762	11.5526	3.19e-18	6.67e-17		LOC257152	-2.03372	5.82049	-11.0676	2.41e-17	3.96e-16
PLEKHA1	2.06605	7.35558	8.46977	1.69e-12	1.25e-11		CENPN	-2.03364	7.10791	-11.6946	1.77e-18	4.02e-17
ZMAT3	2.06404	6.91333	11.7687	1.31e-18	3.12e-17		LOC441204	-2.03359	6.22954	-15.0708	3.1e-24	1.32e-21
MMS19	2.06058	7.1867	14.8646	6.68e-24	2.12e-21		OR2F2	-2.02965	5.69983	-11.007	3.12e-17	5.01e-16
FAM65A	2.0604	7.6655	11.1837	1.48e-17	2.6e-16		ASCC2	-2.02768	7.62262	-11.1063	2.05e-17	3.46e-16
NCF1	2.05904	7.6306	10.0243	2.02e-15	2.16e-14		TMA16	-2.02731	6.10632	-10.2832	6.68e-16	7.91e-15
SCPEP1	2.05792	7.67372	11.2988	9.18e-18	1.71e-16		CENPM	-2.02066	7.59736	-10.7824	8.02e-17	1.18e-15
MARCKSL1	2.05481	8.1757	12.6409	3.75e-20	1.76e-18		SLC48A1	-2.01526	8.56198	-12.4107	9.49e-20	3.65e-18
GIMAP6	2.05429	8.03528	9.94638	2.83e-15	2.94e-14		TTBK2	-2.01317	5.80548	-11.9283	6.78e-19	1.78e-17
DERL1	2.05392	7.10211	11.5111	3.79e-18	7.77e-17		ZNF750	-2.00097	5.29397	-12.093	3.45e-19	1.02e-17
TMEM106C	2.04768	7.55692	11.894	7.81e-19	2.02e-17		USP29	-1.99209	6.57406	-12.4967	6.7e-20	2.84e-18
FKSG49	2.04399	8.09664	8.55671	1.16e-12	8.72e-12		CRTAM	-1.99165	6.60959	-9.23653	6.05e-14	5.28e-13
MOSPD3	2.0422	6.86352	9.9462	2.83e-15	2.94e-14		ST6GALNAC5	-1.99072	6.61878	-10.9025	4.84e-17	7.41e-16
CLEC7A	2.03568	6.6197	11.3991	6.04e-18	1.16e-16		CCDC82	-1.98941	6.48344	-11.8882	7.99e-19	2.06e-17
MOAP1	2.02769	7.00155	10.3365	5.32e-16	6.46e-15		CCDC177	-1.98934	7.3426	-9.88791	3.63e-15	3.73e-14
GPATCH2	2.02552	5.91304	14.7314	1.1e-23	2.84e-21		ABCG5	-1.98397	6.3897	-11.6889	1.82e-18	4.1e-17
FBXO34	2.02092	7.72647	11.3154	8.56e-18	1.6e-16		CCDC121	-1.98248	5.72368	-12.1362	2.9e-19	8.75e-18
SIK1	2.01443	7.42126	7.87427	2.26e-11	1.5e-10		KIF26B	-1.97729	6.85265	-10.5595	2.06e-16	2.72e-15
SREK1	2.01415	7.2915	11.449	4.91e-18	9.67e-17		C1orf116	-1.9665	6.34012	-12.9333	1.16e-20	7.17e-19
CHST12	2.0141	7.46322	12.9013	1.32e-20	7.99e-19		TIMM50	-1.96526	7.18853	-11.1985	1.4e-17	2.47e-16
CRISPLD2	2.00856	8.10289	9.14629	8.94e-14	7.63e-13		TPD52L1	-1.95888	8.89746	-10.9034	4.82e-17	7.4e-16
C10orf76	2.00657	6.10276	12.0466	4.18e-19	1.19e-17		RETN	-1.95759	6.51395	-10.9933	3.3e-17	5.26e-16
TMEM134	2.0053	6.76214	13.2233	3.68e-21	2.75e-19		FABP4	-1.9477	9.14416	-4.4072	3.49e-05	0.000112961
FBXW12	2.00273	6.65988	8.72166	5.66e-13	4.44e-12		CASC1	-1.94582	5.51646	-13.5765	9.2e-22	9.27e-20
SERINC1	2.00007	9.15596	10.4776	2.92e-16	3.75e-15		MGC12488	-1.9437	6.11933	-11.963	5.88e-19	1.58e-17
CEP85	1.9981	6.58559	11.7096	1.67e-18	3.84e-17		MYH7B	-1.94265	5.96767	-14.4509	3.18e-23	5.96e-21
SLC35E1	1.99752	7.24616	12.1205	3.09e-19	9.24e-18		STYK1	-1.94227	5.60554	-12.7471	2.45e-20	1.26e-18
IL6	1.99746	6.81505	8.02341	1.18e-11	8.07e-11		LOC101927086	-1.93815	5.98623	-12.0086	4.88e-19	1.35e-17
USB1	1.99565	7.15227	11.8278	1.02e-18	2.51e-17		PRRG4	-1.93704	7.16107	-11.2065	1.35e-17	2.4e-16
NSUN5	1.99182	6.968	10.7084	1.1e-16	1.55e-15		UGT2A3	-1.93483	5.40444	-11.2704	1.03e-17	1.89e-16
LRRC47	1.98955	8.36149	9.19265	7.31e-14	6.32e-13		SCRG1	-1.9342	8.10755	-7.23738	3.57e-10	2.13e-09
DTX2P1-UPK3BP1-PMS2P11	1.98702	7.00428	9.96418	2.62e-15	2.74e-14		BEND5	-1.93188	6.62987	-12.7627	2.3e-20	1.21e-18
CXorf36	1.98666	5.98039	10.6166	1.62e-16	2.19e-15		LINC00939	-1.92853	6.12649	-12.6991	2.97e-20	1.46e-18
TOPORS-AS1	1.98608	6.52657	12.2951	1.52e-19	5.21e-18		GLYR1	-1.92645	7.44606	-13.28	2.94e-21	2.29e-19
MAP3K19	1.98588	6.27723	10.7668	8.57e-17	1.25e-15		ABCA11P	-1.92605	6.55537	-10.6887	1.19e-16	1.66e-15
TRAPPC6A	1.98587	6.81255	11.6542	2.1e-18	4.65e-17		DDX43	-1.92119	6.27271	-9.13103	9.55e-14	8.13e-13
ZNF428	1.98386	6.83529	14.174	9.13e-23	1.36e-20		IMPACT	-1.91884	6.14207	-11.1341	1.83e-17	3.1e-16
CYAT1	1.98041	6.54529	11.6054	2.57e-18	5.52e-17		INO80B	-1.91515	9.46535	-11.9716	5.68e-19	1.53e-17
GOLGA8N	1.98022	8.84512	10.3721	4.57e-16	5.61e-15		CREBZF	-1.91473	7.41573	-12.6458	3.68e-20	1.73e-18
TPSB2	1.98017	6.91777	8.29728	3.59e-12	2.57e-11		TBC1D22B	-1.91235	6.01083	-10.6115	1.65e-16	2.24e-15
IGLV1-44	1.97885	8.35871	7.20567	4.09e-10	2.43e-09		ANKRD36	-1.91079	5.90542	-12.3406	1.26e-19	4.56e-18
ASB6	1.96814	6.36547	12.147	2.77e-19	8.42e-18		GFM1	-1.91023	6.81848	-11.5057	3.88e-18	7.92e-17
FRYL	1.96536	6.91491	13.4689	1.4e-21	1.27e-19		AZI2	-1.90206	7.11054	-11.6856	1.84e-18	4.15e-17
ATF7IP2	1.96324	6.37651	11.8849	8.1e-19	2.07e-17		ZNF667	-1.89849	6.0375	-10.2339	8.25e-16	9.53e-15
LRRC59	1.96168	7.98431	13.5488	1.02e-21	1.01e-19		KIRREL	-1.8923	7.33609	-14.6743	1.37e-23	3.32e-21
RMDN3	1.96031	7.74805	10.2993	6.24e-16	7.44e-15		ZBTB7C	-1.8849	6.34287	-10.3433	5.17e-16	6.29e-15
BIN3	1.95923	6.88607	11.175	1.54e-17	2.68e-16		AJAP1	-1.88317	6.63718	-11.7133	1.64e-18	3.8e-17
MED9	1.95767	6.03147	10.6014	1.73e-16	2.32e-15		RFX7	-1.88264	6.32318	-11.5275	3.54e-18	7.32e-17
NEK11	1.9536	6.1831	11.4722	4.46e-18	8.91e-17		BEX1	-1.87634	6.75973	-13.3558	2.18e-21	1.82e-19
ORAI3	1.94898	8.37483	10.9851	3.42e-17	5.43e-16		DNASE2B	-1.87135	5.61949	-12.5731	4.92e-20	2.19e-18
ACBD4	1.94378	7.05482	11.1045	2.07e-17	3.48e-16		NAA11	-1.8634	6.40576	-13.4464	1.53e-21	1.34e-19
ZCCHC24	1.9416	8.17105	9.60706	1.22e-14	1.16e-13		CCDC70	-1.8594	6.60468	-10.6082	1.68e-16	2.26e-15
DCP2	1.93713	7.04365	12.0834	3.59e-19	1.05e-17		NEIL3	-1.85746	6.5754	-12.7397	2.52e-20	1.29e-18
CRTC3	1.92862	8.14777	11.8626	8.88e-19	2.24e-17		PLA2G12A	-1.85273	6.7443	-11.6727	1.94e-18	4.36e-17
FNDC4	1.92278	7.12732	9.78808	5.58e-15	5.55e-14		ZNF492	-1.85263	5.65158	-10.5216	2.42e-16	3.16e-15
GCH1	1.92257	8.20109	8.91377	2.45e-13	1.99e-12		PARPBP	-1.84997	5.8064	-10.2582	7.44e-16	8.69e-15
CCDC71	1.91993	6.00792	10.2685	7.12e-16	8.35e-15		USP36	-1.84988	7.05425	-12.0911	3.48e-19	1.02e-17
SETD5	1.91646	7.60719	12.0537	4.06e-19	1.16e-17		SLC39A4	-1.84747	8.54848	-10.1768	1.05e-15	1.18e-14
GORASP1	1.90591	7.16373	12.8816	1.43e-20	8.32e-19		PCDHB8	-1.84549	5.38576	-20.7623	1.47e-32	1.82e-28
ISG20L2	1.90524	6.08545	12.5526	5.35e-20	2.33e-18		DGCR6L	-1.8401	6.83552	-14.6509	1.49e-23	3.36e-21
SLC38A6	1.8938	7.19082	12.7131	2.81e-20	1.4e-18		TBL1Y	-1.83812	6.18102	-11.039	2.72e-17	4.42e-16
AIM2	1.89352	7.9091	8.5296	1.31e-12	9.75e-12		HCG18	-1.83691	5.82584	-12.4849	7.03e-20	2.94e-18
LOC728392	1.88158	7.16026	9.88332	3.71e-15	3.8e-14		TMEM19	-1.83448	6.60172	-11.3313	8.02e-18	1.51e-16
SERINC5	1.88081	7.88001	12.7536	2.38e-20	1.24e-18		PIGZ	-1.83399	7.89527	-11.5269	3.55e-18	7.33e-17
EAPP	1.87029	7.70719	12.0116	4.82e-19	1.34e-17		KDM4D	-1.83314	6.30567	-12.1159	3.15e-19	9.4e-18
BBX	1.86985	7.38735	9.75078	6.55e-15	6.44e-14		TDRD3	-1.83038	7.27347	-12.5153	6.22e-20	2.66e-18
SOBP	1.86911	6.54426	9.25797	5.51e-14	4.84e-13		LIN37	-1.82869	6.64684	-13.2873	2.86e-21	2.26e-19
ATHL1	1.86782	6.19017	10.2852	6.63e-16	7.86e-15		ZNF426	-1.82778	6.51239	-11.1625	1.62e-17	2.8e-16
CDK5RAP3	1.86497	9.04706	11.4879	4.18e-18	8.42e-17		TRAPPC9	-1.82705	8.16223	-12.5233	6.02e-20	2.6e-18
MTDH	1.86489	8.28805	11.3674	6.9e-18	1.32e-16		DUSP21	-1.82478	6.84661	-11.134	1.83e-17	3.1e-16
FAM69A	1.86223	7.10464	10.9298	4.31e-17	6.7e-16		TMEM120B	-1.8169	7.18318	-11.3327	7.97e-18	1.5e-16
CD247	1.86186	7.26444	11.9284	6.78e-19	1.78e-17		TRAF3IP3	-1.81637	7.22206	-8.08217	9.16e-12	6.29e-11
ZC3H14	1.86074	6.97354	11.1561	1.67e-17	2.87e-16		GPR88	-1.81576	6.38281	-7.0162	9.24e-10	5.3e-09
COPS7B	1.8568	6.27442	11.4976	4.01e-18	8.13e-17		IKZF4	-1.81531	7.46035	-11.8142	1.08e-18	2.64e-17
MMP1	1.85457	10.6971	3.38184	0.001154	0.00284517		ALDH8A1	-1.81405	5.52944	-10.2607	7.36e-16	8.62e-15
RNF146	1.85213	7.25449	10.1743	1.06e-15	1.19e-14		ANKRD7	-1.81358	5.21918	-14.4303	3.43e-23	6.13e-21
LAMP3	1.85136	6.97543	6.93695	1.3e-09	7.34e-09		KIR3DX1	-1.80893	6.54498	-11.8745	8.46e-19	2.15e-17
MFF	1.84876	6.85706	11.016	3e-17	4.83e-16		RPL10L	-1.80767	6.8498	-11.7012	1.73e-18	3.93e-17
XKR8	1.84861	8.19783	10.7446	9.41e-17	1.36e-15		NCLN	-1.80748	7.30525	-9.84094	4.45e-15	4.5e-14
RNF123	1.84579	7.0652	11.7042	1.71e-18	3.89e-17		SLC44A4	-1.80535	5.85872	-14.4039	3.8e-23	6.45e-21
CXorf40B	1.83599	7.69175	11.1853	1.47e-17	2.58e-16		ZNF329	-1.80474	7.29559	-11.7076	1.68e-18	3.86e-17
SP140L	1.83564	6.42074	12.2671	1.7e-19	5.71e-18		BBS10	-1.80392	6.72729	-10.3419	5.2e-16	6.32e-15
WDR59	1.83127	5.9379	12.6273	3.96e-20	1.82e-18		DPEP3	-1.79768	6.98504	-9.82246	4.81e-15	4.83e-14
ANKRD10-IT1	1.82916	7.14022	9.41609	2.78e-14	2.54e-13		TBCCD1	-1.79588	6.90987	-9.19152	7.35e-14	6.35e-13
MAPK1IP1L	1.82569	7.13288	9.96805	2.57e-15	2.71e-14		RWDD2A	-1.79024	7.20649	-11.2593	1.08e-17	1.97e-16
SNX6	1.8209	8.9054	11.7555	1.38e-18	3.25e-17		ECHDC1	-1.78854	9.23504	-9.98325	2.41e-15	2.55e-14
PROSER1	1.82031	6.43349	12.1856	2.37e-19	7.47e-18		LOC100130331	-1.78557	6.03314	-12.2144	2.11e-19	6.81e-18
MUS81	1.81987	7.37376	12.3396	1.27e-19	4.56e-18		DBNDD1	-1.78169	7.51433	-11.9856	5.36e-19	1.46e-17
STRA13	1.81388	8.10086	11.0816	2.28e-17	3.78e-16		THAP7	-1.77746	8.59448	-12.1074	3.26e-19	9.66e-18
MAGT1	1.80592	6.98617	10.1789	1.04e-15	1.18e-14		TTC30A	-1.77656	5.49001	-9.9221	3.14e-15	3.26e-14
ITCH	1.80403	5.95036	14.748	1.03e-23	2.84e-21		TGS1	-1.76748	7.57242	-15.519	5.94e-25	3.74e-22
CIDEC	1.80379	6.87582	7.73821	4.08e-11	2.64e-10		DNAJC22	-1.76747	6.75115	-11.5103	3.81e-18	7.79e-17
PLEKHF1	1.803	6.97951	10.6839	1.22e-16	1.69e-15		ATXN3L	-1.76324	5.41041	-14.1909	8.55e-23	1.33e-20
INTS8	1.80283	7.60373	13.4137	1.74e-21	1.48e-19		VASH2	-1.74627	6.17803	-10.2201	8.75e-16	1e-14
MCTP1	1.80218	6.90433	11.6407	2.22e-18	4.87e-17		SLC25A21	-1.74359	5.12783	-13.5325	1.09e-21	1.06e-19
CA5BP1	1.80023	5.79961	10.6676	1.3e-16	1.8e-15		DZANK1	-1.74341	7.19207	-12.2545	1.79e-19	5.96e-18
GZMB	1.79753	6.56569	8.99889	1.7e-13	1.4e-12		ZFP69B	-1.74277	5.17784	-12.6622	3.44e-20	1.65e-18
BDH2	1.79719	7.52535	8.84754	3.27e-13	2.63e-12		PCK1	-1.74229	6.05439	-5.23556	1.49e-06	5.9e-06
METTL4	1.79421	6.34867	12.3246	1.35e-19	4.72e-18		MROH9	-1.73886	5.35095	-13.726	5.14e-22	5.63e-20
GDPD3	1.79095	6.02098	9.9197	3.17e-15	3.29e-14		LIMS2	-1.73658	8.8943	-10.1328	1.27e-15	1.4e-14
DNAJC1	1.79053	7.74117	11.6124	2.49e-18	5.38e-17		ZIC1	-1.73542	8.62155	-8.16028	6.52e-12	4.54e-11
PNPLA2	1.7841	8.62076	10.2105	9.12e-16	1.04e-14		ANO3	-1.72819	5.66691	-9.48683	2.05e-14	1.9e-13
PANK3	1.78361	6.46366	10.8318	6.51e-17	9.74e-16		LSM14B	-1.7275	7.63079	-12.1468	2.77e-19	8.42e-18
RAP2C	1.78305	6.87855	12.6783	3.23e-20	1.57e-18		SBSPON	-1.7271	5.26117	-9.65038	1.01e-14	9.69e-14
LOC100506571	1.78104	5.9246	9.97739	2.47e-15	2.61e-14		SNX16	-1.72656	6.55344	-9.66927	9.31e-15	8.98e-14
TXLNA	1.78003	6.85165	12.4818	7.12e-20	2.96e-18		GPR135	-1.72622	6.24363	-10.1797	1.04e-15	1.17e-14
FAM57A	1.77247	7.26825	12.4368	8.54e-20	3.35e-18		EFCAB2	-1.72586	6.21594	-12.7325	2.59e-20	1.32e-18
C14orf159	1.77022	7.41424	10.2418	7.97e-16	9.25e-15		GKN1	-1.72453	6.57864	-10.4121	3.86e-16	4.83e-15
TMEM74B	1.76819	6.17577	12.3606	1.16e-19	4.3e-18		LOC145678	-1.72006	6.40242	-12.7183	2.75e-20	1.38e-18
HN1L	1.75496	6.949	12.8951	1.35e-20	8.07e-19		SUV39H2	-1.71459	5.89761	-9.45566	2.34e-14	2.16e-13
RCN3	1.75485	7.51061	10.1015	1.45e-15	1.59e-14		ESPN	-1.71359	7.60296	-10.3274	5.54e-16	6.69e-15
DLK2	1.75089	6.12217	10.7577	8.91e-17	1.29e-15		KATNBL1	-1.71304	6.9322	-11.0437	2.67e-17	4.34e-16
HECTD3	1.74931	8.07781	19.743	3.45e-31	2.14e-27		LINC00474	-1.71132	6.32078	-10.8964	4.96e-17	7.57e-16
EMC7	1.74665	8.35907	12.8624	1.54e-20	8.73e-19		SREK1IP1	-1.70918	6.58316	-10.9767	3.54e-17	5.6e-16
LOC100129361	1.74653	6.6038	10.8326	6.49e-17	9.72e-16		ZNF343	-1.7078	6.62257	-14.3502	4.66e-23	7.8e-21
HDHD3	1.74459	5.72243	11.8738	8.48e-19	2.15e-17		CYP2R1	-1.70738	5.89642	-13.9423	2.22e-22	2.93e-20
MZB1	1.74423	8.3252	6.06203	5.22e-08	2.48e-07		CUEDC2	-1.70712	9.77272	-10.4244	3.66e-16	4.61e-15
NKG7	1.7418	6.99918	10.1843	1.02e-15	1.15e-14		ATP8B4	-1.70498	6.89571	-9.30725	4.45e-14	3.95e-13
C5orf15	1.7406	8.60478	12.2111	2.13e-19	6.86e-18		SLC2A11	-1.70389	6.69525	-12.4712	7.43e-20	3.04e-18
MRPL57	1.74052	7.91675	10.1746	1.06e-15	1.19e-14		SLC39A9	-1.70351	7.63182	-9.59891	1.26e-14	1.2e-13
SELE	1.73584	6.13816	6.08947	4.66e-08	2.23e-07		BEX4	-1.70324	8.67136	-9.76112	6.27e-15	6.19e-14
LSG1	1.73204	6.85282	10.7202	1.04e-16	1.49e-15		PPP1R9A	-1.7026	5.46788	-12.0468	4.17e-19	1.19e-17
TNFRSF17	1.73165	6.6006	5.09329	2.61e-06	9.95e-06		SPACA1	-1.70156	5.53008	-10.225	8.57e-16	9.86e-15
GPR107	1.72693	6.25068	11.6207	2.41e-18	5.23e-17		ITGBL1	-1.70015	9.90983	-6.83503	2.01e-09	1.11e-08
ZNF611	1.71732	6.70399	10.1346	1.26e-15	1.39e-14		RBM17	-1.69924	7.38083	-10.5548	2.1e-16	2.78e-15
EFHD2	1.71574	8.48689	11.8232	1.04e-18	2.55e-17		C2orf83	-1.69686	6.30348	-13.1166	5.61e-21	3.98e-19
COA7	1.71435	7.07923	10.7912	7.73e-17	1.14e-15		VNN3	-1.6967	6.7252	-12.4221	9.06e-20	3.51e-18
CXCL1	1.70999	7.98735	5.14268	2.15e-06	8.28e-06		SGCA	-1.69521	6.23182	-13.9239	2.39e-22	3.03e-20
VPS35	1.70983	9.16978	12.0339	4.4e-19	1.25e-17		DDR1-AS1	-1.69155	5.90551	-12.2548	1.79e-19	5.96e-18
DKFZP586I1420	1.70964	7.35202	8.47819	1.63e-12	1.21e-11		MEST	-1.68741	9.11245	-6.29331	1.99e-08	9.95e-08
GBP1	1.7066	8.14266	9.89554	3.52e-15	3.63e-14		BRCC3	-1.6865	7.74675	-10.2954	6.34e-16	7.55e-15
ZNF106	1.70148	8.25441	8.94075	2.18e-13	1.78e-12		PLIN1	-1.68569	8.50193	-3.83354	0.00026342	0.000732187
PSMG2	1.69789	9.74439	11.6377	2.25e-18	4.92e-17		SEMA6D	-1.67778	7.16981	-10.7195	1.05e-16	1.49e-15
UBQLN4	1.69137	6.8363	8.62314	8.69e-13	6.66e-12		MAGEC3	-1.67574	5.76656	-10.291	6.46e-16	7.68e-15
ISG20	1.68847	7.72155	7.38315	1.9e-10	1.17e-09		TMEM209	-1.67559	7.19641	-10.6992	1.14e-16	1.59e-15
PTCD3	1.68802	7.05434	10.2238	8.61e-16	9.89e-15		APOBEC3F	-1.67502	6.50892	-10.1787	1.04e-15	1.18e-14
CD27	1.6857	7.8116	8.38368	2.46e-12	1.8e-11		DEFB126	-1.67457	6.02407	-15.5143	6.04e-25	3.74e-22
ARID5B	1.68568	8.38221	9.20541	6.92e-14	6e-13		CERS4	-1.67444	7.25577	-12.3511	1.21e-19	4.42e-18
LOC647070	1.68497	6.01527	9.89584	3.51e-15	3.63e-14		EXO5	-1.67421	5.9707	-12.1616	2.61e-19	8.07e-18
BCL2A1	1.68419	6.50621	6.10148	4.43e-08	2.12e-07		KAZALD1	-1.67319	7.81916	-10.7342	9.84e-17	1.41e-15
IGLJ3	1.68098	8.54837	6.13844	3.8e-08	1.84e-07		FBXL18	-1.66761	7.17078	-12.8731	1.48e-20	8.52e-19
DDX19A	1.67851	6.15247	10.5984	1.75e-16	2.35e-15		IPPK	-1.6604	8.15745	-12.4656	7.6e-20	3.1e-18
UTP3	1.67641	7.1971	10.8864	5.17e-17	7.87e-16		LRP5L	-1.66007	6.76147	-9.81545	4.96e-15	4.97e-14
TMX4	1.67571	7.1015	10.3004	6.21e-16	7.42e-15		C5orf28	-1.6577	6.16963	-9.45114	2.39e-14	2.2e-13
TMEM127	1.67447	7.83393	12.816	1.86e-20	1.01e-18		RPAP2	-1.65189	7.57791	-11.1566	1.66e-17	2.86e-16
PCDHGB5	1.67386	6.06746	12.4135	9.38e-20	3.62e-18		TNIP3	-1.65138	5.39435	-13.9657	2.03e-22	2.74e-20
NIF3L1	1.66944	7.81558	13.3129	2.59e-21	2.08e-19		CBX8	-1.64652	7.17865	-13.2678	3.09e-21	2.38e-19
PINK1	1.6684	8.24471	10.829	6.59e-17	9.84e-16		NRDE2	-1.64547	6.75821	-10.453	3.24e-16	4.1e-15
SLC25A36	1.66699	7.65597	10.7294	1e-16	1.44e-15		STAG3L4	-1.643	5.96139	-10.873	5.48e-17	8.31e-16
MRPS10	1.66385	7.26459	11.7051	1.7e-18	3.89e-17		SAP30L	-1.64243	6.75847	-15.0405	3.47e-24	1.39e-21
ADTRP	1.66222	6.12869	10.8129	7.06e-17	1.05e-15		RNF219	-1.64143	7.51211	-10.3779	4.46e-16	5.51e-15
NOL9	1.66092	7.29332	12.3628	1.15e-19	4.29e-18		ZNF814	-1.64023	5.46097	-14.6152	1.71e-23	3.78e-21
C3orf14	1.66081	7.22414	10.4236	3.67e-16	4.62e-15		ANKRD36B	-1.64015	6.75884	-8.6535	7.61e-13	5.89e-12
FAM60A	1.66014	8.26168	13.0645	6.9e-21	4.73e-19		GCHFR	-1.63954	7.90714	-9.78154	5.74e-15	5.69e-14
KIAA1467	1.6598	5.95638	12.0275	4.51e-19	1.27e-17		IFT74	-1.63594	5.71442	-13.4549	1.48e-21	1.32e-19
MRPS15	1.65488	6.51586	10.2544	7.56e-16	8.81e-15		TEX30	-1.63563	7.08561	-9.16251	8.33e-14	7.13e-13
TCTN1	1.65115	7.65827	11.1794	1.51e-17	2.64e-16		XYLT2	-1.63458	7.62672	-12.3643	1.15e-19	4.28e-18
TMEM243	1.64957	7.96566	11.9418	6.41e-19	1.7e-17		OCLN	-1.63383	5.84094	-12.0561	4.02e-19	1.15e-17
ELTD1	1.6489	7.14432	8.38569	2.44e-12	1.78e-11		ERI3	-1.62883	8.09436	-9.79949	5.31e-15	5.29e-14
CTRB2	1.64682	6.00175	10.9505	3.95e-17	6.21e-16		PYCRL	-1.62786	7.42776	-11.2908	9.49e-18	1.75e-16
PMFBP1	1.64567	5.42835	10.7786	8.15e-17	1.19e-15		SLC4A10	-1.6267	4.88864	-17.0645	2.42e-27	4.29e-24
WWC3	1.64093	7.52541	13.1496	4.93e-21	3.51e-19		ZG16	-1.62531	6.54167	-12.6901	3.08e-20	1.5e-18
PRSS3P2	1.63765	6.01963	10.1757	1.06e-15	1.19e-14		CCDC30	-1.62358	6.73212	-10.3678	4.66e-16	5.71e-15
NOL6	1.63732	6.66457	10.4714	3e-16	3.83e-15		PDZRN4	-1.62046	5.73773	-8.10506	8.29e-12	5.73e-11
COLGALT1	1.63586	8.38513	14.5587	2.11e-23	4.44e-21		CFHR5	-1.6204	5.3154	-10.6561	1.37e-16	1.88e-15
RNF39	1.63396	6.28302	12.6477	3.65e-20	1.73e-18		MRGBP	-1.6203	7.93631	-10.8123	7.07e-17	1.05e-15
NUP43	1.63278	6.87593	11.5398	3.37e-18	7e-17		DBF4B	-1.61615	6.14538	-11.8482	9.42e-19	2.34e-17
MAPKAP1	1.63214	6.90788	11.7666	1.32e-18	3.13e-17		EFCAB6	-1.61469	6.61284	-12.8989	1.33e-20	7.99e-19
CERK	1.63159	7.65669	10.2761	6.89e-16	8.13e-15		C1orf21	-1.61416	7.25642	-10.0961	1.49e-15	1.62e-14
B3GNT4	1.63091	6.72055	11.8891	7.96e-19	2.05e-17		PENK	-1.60999	6.67967	-7.37772	1.95e-10	1.19e-09
SEMA4G	1.62503	6.3191	12.2092	2.15e-19	6.89e-18		NLRP2	-1.60775	6.98089	-11.4095	5.79e-18	1.12e-16
DENND1B	1.62483	6.69867	11.6693	1.97e-18	4.41e-17		ASPHD1	-1.60696	6.41207	-13.2889	2.84e-21	2.26e-19
RGS1	1.62095	6.57221	8.02234	1.19e-11	8.1e-11		ZBED2	-1.6049	6.68412	-9.82381	4.79e-15	4.81e-14
CADM3	1.61844	6.6492	11.664	2.01e-18	4.49e-17		HYMAI	-1.60423	7.21672	-9.6025	1.24e-14	1.18e-13
NIT2	1.61833	7.44258	9.97904	2.46e-15	2.59e-14		ERV3-2	-1.60073	6.02873	-12.1834	2.39e-19	7.52e-18
CCL5	1.61672	7.98578	8.59307	9.9e-13	7.53e-12		STX17	-1.60001	7.43584	-10.5239	2.4e-16	3.14e-15
AKTIP	1.61481	7.06264	8.27625	3.93e-12	2.81e-11		CMAS	-1.59859	6.58248	-12.8094	1.91e-20	1.03e-18
TSPAN14	1.60894	8.23742	10.3413	5.22e-16	6.33e-15		NUBPL	-1.59614	6.46598	-8.45726	1.79e-12	1.32e-11
SPSB3	1.60755	7.80367	10.4438	3.37e-16	4.25e-15		TMC5	-1.59544	5.26315	-16.0577	8.44e-26	8.04e-23
EAF2	1.60551	6.21219	11.3539	7.29e-18	1.38e-16		LMO3	-1.59508	7.71053	-10.6026	1.72e-16	2.31e-15
PEAK1	1.59943	7.15123	11.3624	7.04e-18	1.34e-16		SLC6A15	-1.59473	6.08464	-11.5749	2.91e-18	6.21e-17
HIVEP3	1.59905	7.33348	8.90158	2.59e-13	2.09e-12		CRLF1	-1.59468	9.32031	-5.94727	8.4e-08	3.9e-07
WFDC1	1.59687	6.66625	9.83282	4.6e-15	4.65e-14		ZNF442	-1.5882	5.70209	-10.2722	7e-16	8.24e-15
NUP37	1.59555	7.10079	12.0662	3.85e-19	1.12e-17		XAB2	-1.58469	7.16086	-10.6175	1.61e-16	2.19e-15
RABL3	1.59252	6.20564	11.0366	2.75e-17	4.46e-16		KIF15	-1.58412	6.75973	-7.46759	1.32e-10	8.2e-10
SPRY4	1.59012	7.47956	8.3476	2.88e-12	2.08e-11		ZIC4	-1.57966	5.98523	-12.6655	3.4e-20	1.64e-18
MPPE1	1.58861	7.81646	10.6251	1.56e-16	2.12e-15		C6orf62	-1.57885	8.35467	-9.46744	2.23e-14	2.06e-13
DYNC2H1	1.58813	6.70947	11.4975	4.01e-18	8.13e-17		ADGB	-1.57474	5.47761	-11.701	1.73e-18	3.93e-17
FAM63A	1.58487	7.73158	10.4082	3.92e-16	4.9e-15		MMP28	-1.57452	6.69737	-8.84761	3.27e-13	2.63e-12
PNOC	1.58425	6.89475	8.84223	3.35e-13	2.69e-12		SNHG17	-1.5737	7.53209	-9.80912	5.1e-15	5.1e-14
ZNF783	1.58237	6.90429	11.8576	9.06e-19	2.28e-17		TUBB1	-1.5734	7.09628	-7.9545	1.6e-11	1.07e-10
ZNF430	1.58164	6.54696	11.935	6.6e-19	1.74e-17		TMEM255A	-1.57311	5.15014	-10.1588	1.14e-15	1.27e-14
POLD4	1.58015	7.49492	11.8998	7.62e-19	1.97e-17		HCG4B	-1.57309	6.48678	-13.2336	3.53e-21	2.66e-19
H2AFV	1.57993	8.05218	9.11907	1.01e-13	8.53e-13		IQCH	-1.57282	5.57272	-11.1746	1.54e-17	2.68e-16
CRYBG3	1.57918	8.36119	11.5695	2.98e-18	6.3e-17		PAK6	-1.57251	6.27472	-11.2435	1.16e-17	2.09e-16
PCDHB6	1.57347	6.11286	12.1808	2.41e-19	7.56e-18		NDRG4	-1.57026	7.43492	-11.1683	1.58e-17	2.74e-16
NOL8	1.57272	7.46538	10.853	5.96e-17	8.98e-16		DOHH	-1.56803	7.48453	-13.8527	3.14e-22	3.82e-20
FLJ42627	1.57224	6.30117	9.96209	2.64e-15	2.77e-14		ZNF674	-1.56389	4.66313	-12.1962	2.27e-19	7.19e-18
PLEKHO2	1.5696	9.28697	11.7381	1.48e-18	3.46e-17		CAB39L	-1.56198	7.41289	-9.29962	4.6e-14	4.07e-13
BHLHE41	1.5677	7.39894	10.8462	6.13e-17	9.21e-16		INHBE	-1.56087	5.53109	-8.7112	5.92e-13	4.63e-12
ABHD10	1.56483	7.88598	12.978	9.74e-21	6.19e-19		H2AFY2	-1.55968	9.26124	-9.20625	6.89e-14	5.98e-13
CLK4	1.56471	6.77652	9.17302	7.96e-14	6.84e-13		LRRC2	-1.55782	6.92292	-9.65368	9.96e-15	9.58e-14
MUC8	1.56234	6.23511	9.94962	2.79e-15	2.91e-14		C14orf93	-1.55633	7.26155	-10.5965	1.76e-16	2.36e-15
NEK7	1.56166	8.40311	7.25861	3.26e-10	1.95e-09		PECR	-1.55552	7.2161	-9.38826	3.13e-14	2.85e-13
DCAF11	1.55975	7.18633	15.4889	6.63e-25	3.91e-22		SNX29P2	-1.55431	5.29229	-9.84257	4.41e-15	4.48e-14
TTC38	1.55967	6.47051	10.6823	1.23e-16	1.7e-15		HJURP	-1.55292	7.00597	-11.4588	4.71e-18	9.36e-17
ZCCHC8	1.55766	7.24288	12.3314	1.31e-19	4.65e-18		POF1B	-1.55143	5.83978	-11.2459	1.14e-17	2.08e-16
DUSP22	1.5563	8.81307	11.1475	1.73e-17	2.95e-16		BRIP1	-1.55075	5.37855	-10.711	1.09e-16	1.54e-15
IPO9	1.55518	6.75903	12.4563	7.89e-20	3.17e-18		MAGIX	-1.54982	5.63258	-10.5656	2.01e-16	2.67e-15
FAM222B	1.55481	7.82805	12.3472	1.23e-19	4.48e-18		FAT4	-1.54956	7.95866	-8.87785	2.87e-13	2.31e-12
SPTBN4	1.55459	7.075	9.10688	1.06e-13	8.97e-13		FCRL2	-1.54572	7.11605	-9.46944	2.21e-14	2.04e-13
BIN3-IT1	1.55327	5.77244	11.1009	2.1e-17	3.52e-16		ALLC	-1.54359	6.72527	-11.1291	1.87e-17	3.16e-16
CNDP2	1.54505	9.08765	13.6052	8.22e-22	8.49e-20		DPY19L2P2	-1.5425	5.85431	-8.90877	2.51e-13	2.03e-12
SFT2D2	1.54258	7.54204	13.9355	2.28e-22	2.95e-20		NSUN6	-1.54226	6.97408	-10.5611	2.05e-16	2.71e-15
NSFL1C	1.5425	7.8245	11.7643	1.33e-18	3.15e-17		ZNF471	-1.54099	5.46412	-11.5714	2.95e-18	6.27e-17
DYNLRB1	1.54097	8.42087	10.9606	3.79e-17	5.98e-16		UGGT1	-1.54057	7.18599	-12.5496	5.42e-20	2.36e-18
GAL3ST4	1.53633	7.89018	8.472	1.68e-12	1.24e-11		LDHAL6B	-1.54029	5.30279	-12.6047	4.34e-20	1.98e-18
CHD8	1.5355	7.08048	9.96561	2.6e-15	2.73e-14		BHLHB9	-1.53939	6.40158	-12.1572	2.66e-19	8.15e-18
TFRC	1.53504	8.87736	8.54538	1.22e-12	9.13e-12		ZNF529	-1.53808	5.9442	-10.1111	1.39e-15	1.53e-14
ZC3H15	1.53447	6.6743	10.935	4.22e-17	6.57e-16		LOC220077	-1.53617	6.67444	-14.7994	8.53e-24	2.58e-21
EML3	1.53217	6.67006	9.30251	4.54e-14	4.02e-13		ZNF407	-1.5338	5.65558	-13.417	1.72e-21	1.47e-19
CTC1	1.53025	6.99496	14.662	1.43e-23	3.34e-21		DDX28	-1.53211	7.1797	-10.9907	3.34e-17	5.31e-16
SH3D21	1.53019	5.9452	11.1062	2.05e-17	3.46e-16		SYCE1L	-1.53093	5.26123	-15.8572	1.74e-25	1.35e-22
IGKC	1.52891	8.38833	6.64303	4.55e-09	2.44e-08		ATG2B	-1.53036	7.06293	-10.0472	1.83e-15	1.97e-14
C17orf85	1.52834	6.14425	10.378	4.46e-16	5.51e-15		FAM135A	-1.52652	5.45745	-17.4607	6.2e-28	1.28e-24
HGSNAT	1.52775	7.78555	10.812	7.08e-17	1.05e-15		SMG7-AS1	-1.52625	5.70854	-11.3961	6.12e-18	1.18e-16
GJD2	1.52619	6.31868	9.22142	6.46e-14	5.62e-13		ATG10	-1.52474	7.0289	-9.72191	7.42e-15	7.24e-14
SLTM	1.52389	7.95255	9.88129	3.74e-15	3.83e-14		NDC1	-1.52397	6.65722	-10.0958	1.49e-15	1.62e-14
TWSG1	1.52255	6.66865	8.77415	4.5e-13	3.57e-12		CT62	-1.52369	5.13953	-13.9878	1.87e-22	2.54e-20
LRRC8D	1.52178	8.29348	13.2596	3.19e-21	2.44e-19		WDR78	-1.52253	6.36204	-10.4905	2.76e-16	3.57e-15
RHOT1	1.51604	7.0613	10.5943	1.78e-16	2.38e-15		POLR2J4	-1.52098	6.32368	-9.95739	2.7e-15	2.82e-14
APH1B	1.5125	7.19863	12.1328	2.94e-19	8.81e-18		MOSPD1	-1.51739	7.79823	-10.7088	1.1e-16	1.55e-15
CCDC101	1.51074	7.20421	10.2473	7.79e-16	9.07e-15		ZKSCAN3	-1.5149	7.99382	-9.05029	1.36e-13	1.13e-12
QPCT	1.51055	6.55479	8.53882	1.25e-12	9.38e-12		ZNF259P1	-1.51472	5.35004	-15.1174	2.61e-24	1.21e-21
PCYOX1L	1.50961	7.17423	11.2403	1.17e-17	2.11e-16		GPR98	-1.51445	5.31941	-15.0174	3.78e-24	1.46e-21
ZNF668	1.5078	5.33274	11.7988	1.15e-18	2.79e-17		MED25	-1.51111	7.51897	-11.6745	1.93e-18	4.34e-17
ZNF688	1.50286	5.80131	9.80772	5.13e-15	5.12e-14		C11orf1	-1.51034	6.15533	-9.76363	6.2e-15	6.13e-14
GZMH	1.50215	7.41284	10.7251	1.02e-16	1.46e-15		RPL39L	-1.50266	6.67106	-9.5048	1.89e-14	1.77e-13
KIAA1644	1.5017	6.25542	9.886	3.66e-15	3.76e-14		LINC01260	-1.50075	7.46994	-10.5259	2.38e-16	3.12e-15
ELOVL5	1.50053	6.98256	14.195	8.42e-23	1.32e-20		GABRB1	-1.49838	6.79329	-6.07992	4.85e-08	2.31e-07
NCALD	1.50033	6.55366	10.6134	1.64e-16	2.22e-15		DNAH2	-1.49603	6.82951	-11.8586	9.03e-19	2.27e-17
RBFA	1.49809	6.50984	8.71224	5.9e-13	4.62e-12		FAM224A	-1.49577	5.41221	-13.8382	3.33e-22	4e-20
COL18A1	1.49517	7.90832	9.20087	7.06e-14	6.11e-13		ZNF682	-1.49398	5.47857	-10.1231	1.32e-15	1.45e-14
CEBPA-AS1	1.49032	7.29595	9.458	2.32e-14	2.14e-13		KLK15	-1.49221	6.08202	-14.6682	1.4e-23	3.33e-21
POPDC2	1.48936	6.09781	10.0541	1.78e-15	1.92e-14		LINC00837	-1.49187	5.06711	-11.3658	6.94e-18	1.33e-16
LUC7L	1.48792	7.04604	9.75502	6.43e-15	6.34e-14		PIGV	-1.49151	7.82795	-9.39739	3.01e-14	2.75e-13
CD8A	1.48114	7.94282	8.83725	3.42e-13	2.74e-12		LINC00597	-1.4901	6.21209	-9.69859	8.2e-15	7.98e-14
ALG8	1.47977	8.34205	12.748	2.44e-20	1.26e-18		HYI	-1.48406	8.56029	-13.4769	1.36e-21	1.25e-19
TRBC1	1.47837	8.89944	5.89708	1.03e-07	4.76e-07		OLR1	-1.48181	7.06928	-5.48379	5.55e-07	2.33e-06
CXCL2	1.47798	6.74937	6.0392	5.74e-08	2.72e-07		SLC30A10	-1.47977	5.19211	-15.2183	1.79e-24	9.27e-22
CMC4	1.47657	7.21182	9.22042	6.48e-14	5.64e-13		ZBTB10	-1.47965	5.86213	-10.6085	1.67e-16	2.26e-15
RASGRP1	1.47529	6.26538	6.10457	4.38e-08	2.1e-07		RAVER2	-1.47909	5.37451	-14.8787	6.34e-24	2.07e-21
CEP170B	1.47312	7.79171	10.1885	1e-15	1.13e-14		SPATA6L	-1.47119	5.78412	-13.2186	3.75e-21	2.78e-19
HMBOX1	1.47292	7.81655	9.23446	6.1e-14	5.33e-13		ZNF550	-1.47114	6.77169	-10.3456	5.12e-16	6.24e-15
PAAF1	1.47219	7.49721	13.7894	4.02e-22	4.65e-20		SMG9	-1.46398	8.26458	-10.5626	2.04e-16	2.7e-15
MYO19	1.47206	6.70081	12.4885	6.93e-20	2.91e-18		ZNF813	-1.46386	6.15059	-8.53341	1.28e-12	9.59e-12
TAOK1	1.46912	7.3332	8.67787	6.85e-13	5.32e-12		IZUMO4	-1.46359	6.64836	-12.6398	3.77e-20	1.76e-18
DDX31	1.46721	7.03083	10.1045	1.43e-15	1.57e-14		CENPBD1P1	-1.46354	7.80303	-10.6257	1.56e-16	2.12e-15
CD3D	1.46346	8.61746	7.23358	3.63e-10	2.16e-09		SLC35F5	-1.46092	5.37846	-11.2444	1.15e-17	2.09e-16
SLC2A9	1.46281	6.59159	12.6319	3.89e-20	1.8e-18		GPR64	-1.45949	9.23362	-5.02995	3.33e-06	1.26e-05
CALML4	1.46279	5.91256	12.5852	4.69e-20	2.1e-18		ELAC1	-1.45922	5.84528	-10.3138	5.87e-16	7.06e-15
IL25	1.46153	5.92406	11.4533	4.82e-18	9.53e-17		UEVLD	-1.45856	7.3778	-9.39066	3.1e-14	2.82e-13
S100A9	1.46074	10.1407	5.88176	1.1e-07	5.06e-07		PLEKHH3	-1.45689	5.72822	-13.0858	6.34e-21	4.39e-19
C1orf35	1.45795	6.39804	12.2213	2.05e-19	6.66e-18		CDH22	-1.45623	7.06625	-11.635	2.27e-18	4.95e-17
SDC1	1.45756	7.82551	6.78421	2.49e-09	1.37e-08		NOP14-AS1	-1.45622	5.61829	-12.134	2.92e-19	8.79e-18
CCDC92	1.45634	8.60585	12.0949	3.43e-19	1.01e-17		C9orf40	-1.45416	6.50503	-10.5002	2.65e-16	3.44e-15
TMEM47	1.45573	7.09502	6.4498	1.03e-08	5.3e-08		NHLRC2	-1.45316	6.27934	-10.9264	4.37e-17	6.78e-16
CD248	1.44869	9.64214	9.08183	1.18e-13	9.95e-13		ZNF335	-1.45214	7.66732	-7.60917	7.15e-11	4.55e-10
PUS7L	1.44862	6.35633	11.4607	4.68e-18	9.3e-17		ZNF248	-1.45179	7.32861	-11.1033	2.08e-17	3.49e-16
PGLYRP4	1.44836	6.26912	9.37794	3.28e-14	2.96e-13		FRAS1	-1.4514	6.49208	-13.0171	8.33e-21	5.46e-19
ACAD10	1.44737	6.1198	10.7051	1.11e-16	1.56e-15		KCNK13	-1.45027	5.4775	-12.1881	2.34e-19	7.41e-18
TOMM22	1.44582	6.37228	10.0323	1.95e-15	2.09e-14		SCRT1	-1.44654	6.20246	-10.0155	2.1e-15	2.24e-14
SYBU	1.44237	7.03769	7.13093	5.64e-10	3.3e-09		PBK	-1.44415	6.58017	-8.08604	9e-12	6.2e-11
CXCL8	1.43913	6.5842	4.71894	1.1e-05	3.81e-05		FAM172A	-1.44358	8.38484	-8.83594	3.44e-13	2.75e-12
CISD1	1.43507	7.31567	9.25732	5.53e-14	4.85e-13		PPP4R4	-1.44313	5.47751	-13.1101	5.76e-21	4.06e-19
APOO	1.43432	6.70758	10.3016	6.18e-16	7.4e-15		KRT19P2	-1.43829	5.95278	-19.4385	9.07e-31	3.75e-27
FAM46C	1.43241	7.75785	6.76666	2.69e-09	1.48e-08		FMO6P	-1.43455	6.2634	-11.222	1.26e-17	2.26e-16
DALRD3	1.43169	6.61507	13.3397	2.33e-21	1.9e-19		BPESC1	-1.43409	4.85433	-12.4738	7.35e-20	3.03e-18
FTO	1.42935	8.61198	9.86943	3.93e-15	4.01e-14		RFWD3	-1.43179	6.40759	-10.1573	1.14e-15	1.27e-14
ZNF710	1.42777	6.48476	11.7896	1.2e-18	2.89e-17		POM121L2	-1.42949	7.01947	-11.5693	2.98e-18	6.3e-17
IL32	1.42763	7.73556	8.06773	9.75e-12	6.68e-11		OTUD7B	-1.42914	5.99645	-15.0597	3.23e-24	1.33e-21
ARMC7	1.42599	6.40822	11.302	9.06e-18	1.69e-16		PRKCDBP	-1.42892	8.80013	-8.56566	1.12e-12	8.41e-12
YY1AP1	1.42569	7.68119	10.726	1.02e-16	1.45e-15		CCDC85C	-1.42724	6.36263	-10.8719	5.5e-17	8.34e-16
SUSD4	1.42548	6.89703	9.58064	1.36e-14	1.29e-13		CCDC28B	-1.42573	7.25857	-11.0963	2.14e-17	3.58e-16
DIABLO	1.41999	8.49928	10.5276	2.36e-16	3.1e-15		EIF5A2	-1.42524	6.31934	-8.713	5.88e-13	4.6e-12
ZGPAT	1.41926	7.46501	11.4439	5.01e-18	9.83e-17		PITPNM3	-1.42409	5.86815	-10.7025	1.12e-16	1.57e-15
GGCT	1.41806	8.44784	9.53163	1.69e-14	1.58e-13		HMGN5	-1.42237	6.14367	-10.0829	1.57e-15	1.71e-14
KRTAP5-8	1.41422	7.01955	8.458	1.78e-12	1.32e-11		GHR	-1.42125	7.59787	-5.31863	1.07e-06	4.34e-06
C9orf3	1.41012	7.10815	8.58595	1.02e-12	7.75e-12		ELMO3	-1.42064	6.35097	-10.4688	3.03e-16	3.86e-15
CANT1	1.40831	8.09079	10.9023	4.84e-17	7.41e-16		RNMTL1	-1.41979	8.44657	-14.7354	1.09e-23	2.84e-21
SLC2A4RG	1.40573	6.52244	10.728	1.01e-16	1.44e-15		PHACTR4	-1.41634	7.75783	-9.47253	2.18e-14	2.02e-13
CYTIP	1.40548	8.12653	6.51898	7.69e-09	4.02e-08		NDUFAF5	-1.41616	6.43828	-11.5015	3.95e-18	8.02e-17
GRWD1	1.40432	7.26498	10.0237	2.03e-15	2.17e-14		IL33	-1.41602	6.92886	-6.88431	1.63e-09	9.11e-09
PRR11	1.40372	8.19402	9.43604	2.55e-14	2.34e-13		CATSPERG	-1.41574	6.62442	-11.2328	1.21e-17	2.17e-16
SLC2A3	1.40127	7.67721	7.24428	3.46e-10	2.07e-09		DET1	-1.41157	8.40347	-11.4034	5.93e-18	1.15e-16
DUS1L	1.40025	7.57064	11.0853	2.24e-17	3.73e-16		CCDC40	-1.41014	7.03588	-8.36828	2.64e-12	1.91e-11
LRRC15	1.39384	9.18759	9.51965	1.78e-14	1.66e-13		PRMT8	-1.40806	6.28258	-10.2242	8.6e-16	9.88e-15
ABHD4	1.39227	7.62014	9.08397	1.17e-13	9.86e-13		CA10	-1.40553	5.20374	-14.2178	7.72e-23	1.23e-20
EPS15L1	1.38879	6.00688	9.96817	2.57e-15	2.71e-14		THAP1	-1.4032	7.48758	-8.31666	3.3e-12	2.37e-11
ACKR3	1.37677	9.1508	6.9304	1.33e-09	7.54e-09		DOCK5	-1.40213	5.94003	-10.7293	1e-16	1.44e-15
LOC102723559	1.37292	6.30614	12.7529	2.39e-20	1.24e-18		ZNF696	-1.40093	7.09904	-10.6055	1.7e-16	2.28e-15
ECRP	1.37114	5.59622	11.5023	3.93e-18	8.01e-17		LOC101926913	-1.40019	5.0879	-14.7387	1.07e-23	2.84e-21
BSDC1	1.37087	7.13747	9.74563	6.7e-15	6.57e-14		THAP9	-1.39884	4.81053	-14.1533	9.88e-23	1.46e-20
OCEL1	1.37077	7.60645	12.7542	2.38e-20	1.24e-18		FUZ	-1.39865	7.57255	-9.95721	2.7e-15	2.82e-14
SEMA3G	1.37015	7.31876	6.96614	1.14e-09	6.52e-09		AICDA	-1.39609	5.89796	-9.52053	1.77e-14	1.66e-13
PCIF1	1.37014	6.06799	9.33725	3.91e-14	3.49e-13		LHX5	-1.39239	6.95478	-10.9212	4.47e-17	6.92e-16
UXS1	1.36848	7.19877	9.87939	3.77e-15	3.85e-14		CNIH3	-1.39084	5.47211	-12.9449	1.11e-20	6.92e-19
LCK	1.36777	7.28497	8.02089	1.2e-11	8.14e-11		KRTAP9-9	-1.39014	5.20762	-11.5728	2.94e-18	6.25e-17
IL17RC	1.36316	6.815	11.9504	6.19e-19	1.66e-17		PGAP3	-1.38372	8.31107	-10.7625	8.73e-17	1.27e-15
MCUR1	1.36268	7.12288	10.8203	6.84e-17	1.02e-15		FGD2	-1.38219	6.47984	-9.84135	4.44e-15	4.49e-14
C17orf70	1.36124	6.93096	13.4481	1.52e-21	1.34e-19		SPRED2	-1.37673	6.42828	-10.1746	1.06e-15	1.19e-14
BIRC3	1.3597	6.20432	9.86808	3.96e-15	4.03e-14		PRDM13	-1.37636	5.71757	-14.5743	1.99e-23	4.25e-21
GPR183	1.35705	8.05465	7.86719	2.33e-11	1.55e-10		LOC102724905	-1.37375	5.28216	-11.6981	1.75e-18	3.97e-17
RAB22A	1.35436	7.43214	10.62	1.6e-16	2.17e-15		PDIA2	-1.3694	6.48308	-12.8992	1.33e-20	7.99e-19
HHIPL2	1.35368	5.82702	9.41791	2.76e-14	2.52e-13		SECISBP2	-1.36759	7.97938	-9.05843	1.31e-13	1.09e-12
ITIH5	1.35264	6.76048	7.29732	2.75e-10	1.66e-09		IPO4	-1.3637	8.26609	-9.05512	1.33e-13	1.11e-12
PANK2	1.35138	7.71067	11.2944	9.35e-18	1.73e-16		KIAA1654	-1.35817	6.43266	-10.2305	8.37e-16	9.64e-15
IGLC1	1.34637	8.5755	4.85709	6.49e-06	2.33e-05		GNAT3	-1.35381	5.36396	-14.9088	5.67e-24	1.95e-21
PCID2	1.34629	7.39115	10.1276	1.3e-15	1.43e-14		KRT24	-1.35378	5.84694	-10.0096	2.15e-15	2.29e-14
PRDM14	1.34464	6.54277	10.7356	9.78e-17	1.4e-15		GADD45GIP1	-1.3516	7.22591	-12.1119	3.2e-19	9.5e-18
ADAMTS12	1.34188	5.61542	10.299	6.25e-16	7.45e-15		LOC100294145	-1.3506	5.82023	-15.2891	1.38e-24	7.44e-22
NIPAL2	1.34065	6.92201	10.5747	1.93e-16	2.57e-15		DENND4C	-1.34943	8.10929	-10.1225	1.33e-15	1.46e-14
LOC101927181	1.34053	5.73376	10.3035	6.13e-16	7.35e-15		EPN3	-1.34766	6.21196	-10.4209	3.72e-16	4.67e-15
RHBDF1	1.33959	7.27302	10.7928	7.68e-17	1.13e-15		CCDC33	-1.34671	6.59641	-11.5729	2.94e-18	6.25e-17
RCBTB1	1.3374	5.74878	10.8189	6.88e-17	1.02e-15		CPPED1	-1.34463	6.53141	-7.91911	1.86e-11	1.24e-10
KLHDC3	1.33476	7.3037	9.60598	1.22e-14	1.16e-13		PARD6B	-1.34452	5.57071	-13.283	2.91e-21	2.28e-19
YIPF2	1.33472	6.93371	11.4191	5.56e-18	1.08e-16		USE1	-1.34302	7.4524	-8.20615	5.34e-12	3.76e-11
DUSP5	1.33458	7.25999	7.81978	2.87e-11	1.89e-10		LINC01361	-1.34298	5.0098	-11.6627	2.02e-18	4.51e-17
IL2RG	1.3322	8.6947	8.22619	4.89e-12	3.46e-11		SLC38A1	-1.34256	8.49442	-7.35365	2.16e-10	1.31e-09
ZMIZ1	1.32981	9.16842	10.1815	1.03e-15	1.16e-14		IQCG	-1.34238	7.11339	-7.71058	4.6e-11	2.97e-10
LYRM2	1.3284	5.7769	10.374	4.54e-16	5.58e-15		LSM12	-1.34229	8.05412	-11.5624	3.07e-18	6.43e-17
LOC101927051	1.32798	5.65714	10.6261	1.55e-16	2.12e-15		C17orf75	-1.34221	5.62091	-12.1548	2.68e-19	8.22e-18
OLFML2A	1.32482	7.60975	7.76317	3.66e-11	2.39e-10		ZFYVE21	-1.3399	7.12024	-10.9104	4.68e-17	7.21e-16
WDR12	1.32306	7.60938	10.8009	7.42e-17	1.09e-15		RAB11FIP1	-1.33934	7.49148	-9.09501	1.12e-13	9.41e-13
DNAJA4	1.32161	7.15452	8.80952	3.86e-13	3.08e-12		NELL1	-1.33761	6.06437	-9.72507	7.32e-15	7.15e-14
CD69	1.31912	6.55013	5.80568	1.5e-07	6.8e-07		KBTBD4	-1.33675	7.83288	-10.234	8.24e-16	9.53e-15
RNF114	1.31685	8.1477	11.3072	8.86e-18	1.65e-16		TUBB2B	-1.33636	5.95614	-8.12671	7.54e-12	5.23e-11
DND1	1.31605	7.57102	9.78175	5.73e-15	5.69e-14		OPA3	-1.33587	6.21386	-12.402	9.83e-20	3.77e-18
SLC50A1	1.31585	7.60596	10.0708	1.66e-15	1.79e-14		CSRNP3	-1.33138	5.80039	-14.7698	9.53e-24	2.7e-21
EP400	1.31358	6.86782	8.79016	4.2e-13	3.34e-12		EPYC	-1.33035	5.23946	-5.69751	2.34e-07	1.03e-06
AVEN	1.31293	7.0141	10.9484	3.99e-17	6.25e-16		C1orf105	-1.3301	7.33829	-10.7419	9.52e-17	1.37e-15
SLAMF8	1.31211	7.78614	7.81499	2.93e-11	1.93e-10		TUBAL3	-1.32836	6.00398	-10.1951	9.73e-16	1.1e-14
THAP3	1.3104	6.30092	12.3611	1.16e-19	4.3e-18		NYNRIN	-1.3269	8.06261	-9.1735	7.95e-14	6.83e-13
C6orf120	1.30944	7.02634	8.88417	2.79e-13	2.25e-12		GABRA4	-1.3252	8.57728	-5.36792	8.82e-07	3.61e-06
ZFHX2	1.30943	6.54236	8.18658	5.81e-12	4.07e-11		SEMA3E	-1.32294	6.05247	-6.9477	1.24e-09	7.03e-09
MLPH	1.30636	7.97606	8.57733	1.06e-12	8.02e-12		TTPAL	-1.3189	7.7564	-13.0051	8.74e-21	5.67e-19
PTRF	1.30391	8.08422	7.7988	3.14e-11	2.06e-10		STMN2	-1.31613	5.4973	-8.99495	1.72e-13	1.42e-12
CREB3L2	1.30154	8.54082	8.44485	1.89e-12	1.39e-11		APOE	-1.3161	10.4011	-5.31557	1.09e-06	4.39e-06
DIXDC1	1.3005	7.39086	7.58265	8.02e-11	5.08e-10		FAM90A1	-1.31519	6.12666	-16.5027	1.73e-26	2.14e-23
GGTLC2	1.29872	5.99728	9.1248	9.82e-14	8.34e-13		EFHD1	-1.30634	8.3764	-7.24254	3.49e-10	2.08e-09
ZDHHC4	1.29747	7.16449	11.7111	1.66e-18	3.83e-17		CYP20A1	-1.30502	7.4866	-9.65357	9.96e-15	9.58e-14
LAPTM4B	1.29736	8.63973	8.82381	3.63e-13	2.9e-12		IGFBP5	-1.30271	8.36141	-8.90674	2.53e-13	2.05e-12
C14orf169	1.29448	7.6275	9.02215	1.53e-13	1.27e-12		BTC	-1.30237	5.35025	-7.97311	1.47e-11	9.93e-11
SPSB1	1.29164	6.1124	8.07737	9.35e-12	6.42e-11		SCRN3	-1.30193	5.51904	-11.6055	2.57e-18	5.52e-17
THTPA	1.29074	7.62687	12.2941	1.52e-19	5.21e-18		EPB41L4A	-1.30185	6.04096	-13.4841	1.32e-21	1.24e-19
C1QTNF1	1.29066	7.53157	9.53091	1.69e-14	1.59e-13		NYX	-1.30042	6.69246	-9.49087	2.01e-14	1.87e-13
NAA50	1.28815	7.80148	9.82124	4.84e-15	4.86e-14		SLC13A3	-1.29999	7.64668	-9.8805	3.75e-15	3.84e-14
ZNF385D	1.2846	5.71476	8.75212	4.96e-13	3.92e-12		ACN9	-1.29955	5.46498	-9.19502	7.24e-14	6.26e-13
LOC101929550	1.28377	5.59553	10.1379	1.24e-15	1.37e-14		TMEM177	-1.29743	6.76558	-10.2368	8.15e-16	9.44e-15
EMILIN2	1.28165	6.10632	12.2309	1.97e-19	6.49e-18		TMEM254	-1.2974	6.4783	-10.4905	2.76e-16	3.57e-15
ARPC5L	1.28118	8.19662	9.88655	3.65e-15	3.75e-14		ANKEF1	-1.29356	5.75203	-11.7827	1.23e-18	2.95e-17
PTCD2	1.27992	6.17135	11.5645	3.04e-18	6.4e-17		EFHC1	-1.29287	8.05392	-7.32219	2.47e-10	1.5e-09
LOC100505915	1.2774	5.69785	8.55488	1.17e-12	8.78e-12		CLIC5	-1.29199	8.37587	-5.27593	1.27e-06	5.08e-06
NAA16	1.27654	6.59285	11.5132	3.76e-18	7.72e-17		COL21A1	-1.29191	7.38393	-7.32557	2.44e-10	1.48e-09
APOL3	1.2762	8.14082	8.60998	9.2e-13	7.01e-12		THBS4	-1.29056	12.3654	-5.41284	7.37e-07	3.06e-06
DNAJB14	1.27525	6.98559	10.4726	2.98e-16	3.82e-15		C20orf195	-1.28965	6.59278	-10.232	8.32e-16	9.6e-15
SLC52A2	1.27307	7.31275	13.1688	4.57e-21	3.31e-19		CENPJ	-1.28721	6.93791	-9.72024	7.47e-15	7.29e-14
GPATCH3	1.27211	7.50259	10.1646	1.11e-15	1.24e-14		ANGPT1	-1.28717	7.15861	-8.61868	8.86e-13	6.77e-12
TMEM30B	1.2719	6.44168	8.00903	1.26e-11	8.56e-11		SKA1	-1.28543	4.83657	-12.8422	1.67e-20	9.17e-19
ZNRF4	1.27042	6.49994	16.6336	1.09e-26	1.5e-23		SPRYD7	-1.28249	5.78353	-12.3264	1.34e-19	4.7e-18
POM121C	1.27005	6.82483	9.30304	4.53e-14	4.02e-13		LPL	-1.28166	8.71127	-3.86637	0.000235627	0.000660565
CTDSP1	1.26721	8.60041	8.53785	1.26e-12	9.41e-12		ERVK3-2	-1.28078	5.17507	-11.9697	5.72e-19	1.54e-17
CWF19L1	1.26444	7.04123	12.4282	8.84e-20	3.44e-18		TSEN2	-1.27996	6.71038	-10.4997	2.66e-16	3.44e-15
PRAMEF12	1.26396	5.87209	11.9494	6.22e-19	1.66e-17		SOWAHC	-1.27868	8.12357	-9.24369	5.86e-14	5.13e-13
TSPAN13	1.26346	8.99047	7.42723	1.57e-10	9.7e-10		OSBPL10	-1.2785	7.60375	-8.92272	2.36e-13	1.92e-12
TMEM126B	1.26145	8.61627	11.1652	1.6e-17	2.78e-16		LOC103344931	-1.27785	6.2899	-10.4703	3.01e-16	3.84e-15
PLA2G2D	1.26138	7.91154	7.8828	2.18e-11	1.45e-10		UBE2W	-1.27723	6.52751	-11.1941	1.42e-17	2.5e-16
KANK3	1.26135	5.8878	9.18735	7.48e-14	6.45e-13		NSUN7	-1.27545	5.73447	-10.5283	2.35e-16	3.09e-15
ZCCHC6	1.26059	8.25512	14.2896	5.87e-23	9.57e-21		CEP76	-1.27432	6.4057	-10.5002	2.65e-16	3.44e-15
VPS11	1.25964	7.63295	11.3854	6.4e-18	1.23e-16		SDHAF1	-1.27277	8.47905	-11.4356	5.19e-18	1.02e-16
IGK	1.25745	8.45953	5.19544	1.75e-06	6.84e-06		PSPC1	-1.27238	7.65787	-10.0729	1.64e-15	1.78e-14
PSRC1	1.25745	5.96087	14.4196	3.58e-23	6.24e-21		AGMAT	-1.27215	6.6438	-9.56882	1.44e-14	1.36e-13
AP5M1	1.25419	7.33226	10.909	4.7e-17	7.24e-16		SLC19A3	-1.27107	6.29107	-8.6488	7.77e-13	6e-12
PRR34	1.25403	6.64957	11.3368	7.83e-18	1.48e-16		OR7E156P	-1.27	7.43166	-10.866	5.64e-17	8.53e-16
LHPP	1.2531	6.43813	9.6128	1.19e-14	1.13e-13		ZNF467	-1.26801	6.82325	-12.2457	1.85e-19	6.14e-18
GEMIN6	1.2524	7.04462	12.4509	8.07e-20	3.21e-18		C8orf44	-1.26694	6.66597	-9.14662	8.93e-14	7.62e-13
PRRC2B	1.25232	7.75598	14.5834	1.92e-23	4.18e-21		ZNF484	-1.26664	5.84393	-13.2478	3.34e-21	2.54e-19
R3HCC1	1.25221	7.36458	10.124	1.32e-15	1.45e-14		TMEM39B	-1.26457	8.6689	-8.36043	2.73e-12	1.98e-11
CXCR4	1.25163	9.86029	6.34647	1.59e-08	8.02e-08		NAP1L3	-1.26377	7.43916	-7.13353	5.58e-10	3.26e-09
LAX1	1.2483	7.17954	6.6658	4.13e-09	2.22e-08		C7orf69	-1.26318	6.12215	-14.2735	6.24e-23	1e-20
UBE2Z	1.24686	8.94241	11.7874	1.21e-18	2.9e-17		TUBBP5	-1.26146	6.16694	-11.1395	1.79e-17	3.04e-16
CHPF	1.24532	7.84725	8.75074	4.99e-13	3.94e-12		HCRP1	-1.25818	6.89884	-7.77706	3.45e-11	2.26e-10
NUP107	1.24526	8.15567	8.32426	3.19e-12	2.3e-11		RBP4	-1.25632	7.33157	-7.22461	3.77e-10	2.24e-09
NCR3	1.24315	5.71207	8.8277	3.57e-13	2.85e-12		MICAL3	-1.25529	6.92585	-8.98134	1.83e-13	1.5e-12
OSBPL8	1.24308	8.29174	9.10755	1.06e-13	8.95e-13		PPIL6	-1.25527	6.2284	-10.8016	7.4e-17	1.09e-15
CORO1B	1.24261	7.4268	9.69414	8.36e-15	8.12e-14		GRAMD3	-1.25253	7.1319	-8.15818	6.58e-12	4.58e-11
COQ9	1.23903	7.22163	7.6126	7.04e-11	4.48e-10		OBSCN	-1.25241	7.00602	-13.0628	6.95e-21	4.73e-19
ARHGEF28	1.23817	6.58918	13.7492	4.69e-22	5.24e-20		ARFGAP1	-1.25178	8.84761	-9.87167	3.9e-15	3.98e-14
PIM2	1.23757	7.82579	7.00201	9.82e-10	5.62e-09		ABCA8	-1.25027	6.95216	-5.82648	1.38e-07	6.27e-07
TMEM143	1.2342	5.76385	10.0834	1.57e-15	1.71e-14		LINC00302	-1.2452	5.67269	-12.579	4.81e-20	2.14e-18
TNFAIP3	1.23166	8.6912	7.9433	1.68e-11	1.12e-10		CNOT6	-1.24281	7.9331	-9.28014	5.01e-14	4.4e-13
CCDC130	1.22874	7.43376	10.7069	1.1e-16	1.55e-15		ANP32A-IT1	-1.24237	5.06948	-15.9904	1.07e-25	8.88e-23
ZNF787	1.22492	6.10148	11.5617	3.08e-18	6.44e-17		ZNF493	-1.24041	5.26626	-15.6295	3.97e-25	2.73e-22
CSF2RB	1.22423	9.67654	10.2796	6.79e-16	8.02e-15		LRFN3	-1.24009	6.31242	-11.3863	6.37e-18	1.22e-16
SIRPA	1.22387	7.11668	10.3767	4.49e-16	5.53e-15		RNFT2	-1.23774	6.79458	-12.8503	1.62e-20	8.96e-19
TMEM8A	1.22273	7.02729	9.0653	1.27e-13	1.06e-12		GINS3	-1.23677	6.72568	-9.82078	4.85e-15	4.86e-14
TSEN34	1.22165	7.93669	9.67904	8.93e-15	8.62e-14		PLSCR2	-1.23653	6.32548	-11.2121	1.32e-17	2.35e-16
C2orf54	1.22073	5.48679	9.84176	4.43e-15	4.49e-14		GMCL1	-1.2249	7.51111	-8.23081	4.79e-12	3.4e-11
MID1IP1	1.21987	7.91781	8.98121	1.83e-13	1.5e-12		TSSK1B	-1.22382	6.23068	-10.7138	1.07e-16	1.52e-15
PCGF1	1.21931	7.50213	9.05021	1.36e-13	1.13e-12		WRNIP1	-1.22203	6.16232	-10.8397	6.3e-17	9.44e-16
ASF1B	1.2181	6.81675	12.8598	1.56e-20	8.77e-19		MAB21L2	-1.22086	6.42205	-7.62585	6.65e-11	4.24e-10
PRPF40A	1.21496	8.08574	10.2186	8.81e-16	1.01e-14		SLC12A8	-1.22028	7.09266	-8.55091	1.19e-12	8.93e-12
FRMD8	1.21491	6.20569	12.0505	4.11e-19	1.17e-17		C21orf62	-1.21903	5.91262	-16.9999	3.03e-27	4.69e-24
NDRG3	1.21279	7.50508	11.2836	9.78e-18	1.8e-16		WDR52	-1.21887	5.88507	-9.28565	4.89e-14	4.3e-13
TNIP2	1.21121	8.50948	10.5974	1.76e-16	2.35e-15		ENOPH1	-1.21832	8.99855	-10.1911	9.91e-16	1.12e-14
PSENEN	1.20688	7.70228	8.22116	5e-12	3.53e-11		MIA2	-1.21776	5.14434	-14.8574	6.87e-24	2.13e-21
BAZ1A	1.20483	7.38225	11.5917	2.72e-18	5.82e-17		GPR97	-1.21674	6.79338	-11.0487	2.61e-17	4.27e-16
MRPL52	1.20427	5.74905	9.90656	3.35e-15	3.47e-14		CLU	-1.21643	11.5986	-6.32237	1.76e-08	8.85e-08
MICALL1	1.20103	6.68437	12.0823	3.61e-19	1.05e-17		ZKSCAN7	-1.21471	6.47211	-12.7695	2.24e-20	1.18e-18
KIAA0319L	1.19884	7.64289	13.0858	6.34e-21	4.39e-19		ZNF701	-1.21425	6.94044	-10.6181	1.61e-16	2.18e-15
FCN1	1.19614	7.06367	5.04818	3.11e-06	1.18e-05		GPC5	-1.21387	5.20342	-7.37201	2e-10	1.22e-09
LOC100288570	1.19592	5.52991	9.75165	6.53e-15	6.42e-14		EML1	-1.21229	8.4155	-6.36492	1.47e-08	7.45e-08
LOC101928378	1.19506	6.13263	7.9723	1.48e-11	9.96e-11		COMP	-1.20893	10.3443	-3.49934	0.000794144	0.00202024
CCDC176	1.19324	6.92916	11.4918	4.11e-18	8.3e-17		EDC3	-1.20878	6.86962	-10.7815	8.06e-17	1.18e-15
ENOSF1	1.1921	6.69314	8.92781	2.31e-13	1.88e-12		CCDC57	-1.20869	7.23343	-9.35568	3.61e-14	3.24e-13
CCR7	1.19193	6.81341	5.94083	8.62e-08	4e-07		GPR110	-1.20801	5.57733	-12.7389	2.53e-20	1.29e-18
C5orf30	1.18964	6.43456	9.68383	8.74e-15	8.46e-14		EHMT1	-1.20754	7.16037	-10.3526	4.97e-16	6.07e-15
ATP6V0E2	1.18877	7.29441	9.40944	2.86e-14	2.61e-13		LOC100506699	-1.20697	5.64263	-12.3327	1.3e-19	4.64e-18
ANKH	1.18855	6.69599	6.46286	9.75e-09	5.04e-08		OGN	-1.20301	8.79405	-4.07631	0.00011407	0.000338146
FAM214B	1.18845	7.96018	10.8285	6.61e-17	9.85e-16		DTWD1	-1.19964	6.30578	-9.36951	3.4e-14	3.07e-13
FOXJ2	1.18845	7.65132	8.13384	7.31e-12	5.08e-11		CCDC88A	-1.1987	6.32494	-9.85524	4.18e-15	4.25e-14
LOC101929726	1.1866	6.02207	8.20198	5.44e-12	3.82e-11		PLXDC1	-1.19706	9.37693	-6.87421	1.7e-09	9.47e-09
MAML3	1.18646	5.63174	10.4639	3.09e-16	3.93e-15		C22orf46	-1.19641	6.12942	-10.1579	1.14e-15	1.27e-14
KAT8	1.18532	6.54205	9.7494	6.59e-15	6.47e-14		KANSL1L	-1.19445	5.49519	-10.1623	1.12e-15	1.25e-14
ZDHHC6	1.18229	8.62832	12.8911	1.38e-20	8.12e-19		HTR7P1	-1.19414	6.07035	-10.6537	1.38e-16	1.9e-15
HEG1	1.18162	9.19671	10.6588	1.35e-16	1.86e-15		TRABD	-1.19208	7.68328	-9.24882	5.73e-14	5.02e-13
GRPEL1	1.18069	7.81524	7.66142	5.7e-11	3.65e-10		GBA3	-1.18945	6.08819	-11.9465	6.29e-19	1.68e-17
SERHL2	1.17996	5.47815	11.1964	1.41e-17	2.49e-16		KDELC1	-1.18708	7.24325	-6.70753	3.46e-09	1.88e-08
PRUNE	1.17873	6.24901	11.5765	2.89e-18	6.19e-17		IL36G	-1.18656	5.80094	-10.4185	3.75e-16	4.71e-15
FAM168B	1.17805	8.07208	8.77001	4.59e-13	3.63e-12		LOC100996325	-1.18594	4.83058	-14.8783	6.35e-24	2.07e-21
JAM3	1.17726	7.83714	9.73723	6.95e-15	6.8e-14		EPB41L5	-1.18275	6.5774	-11.0305	2.82e-17	4.56e-16
CKS2	1.17267	7.536	6.03456	5.85e-08	2.77e-07		GREM2	-1.17907	5.79623	-10.0901	1.53e-15	1.66e-14
TMX1	1.1726	8.55922	10.2553	7.53e-16	8.79e-15		SENP7	-1.17781	5.4841	-11.6916	1.8e-18	4.06e-17
DDIT4	1.17259	10.1166	5.34171	9.79e-07	3.98e-06		C4orf19	-1.17401	5.78568	-10.1978	9.62e-16	1.09e-14
PPDPF	1.17203	7.57969	10.6598	1.35e-16	1.86e-15		FCER1A	-1.17324	6.42158	-5.89906	1.02e-07	4.73e-07
SYT13	1.16988	5.61154	10.3823	4.38e-16	5.42e-15		PCOLCE2	-1.17031	9.90935	-4.62506	1.56e-05	5.3e-05
GREB1L	1.16781	6.06736	8.23114	4.79e-12	3.4e-11		TBC1D31	-1.16892	6.0201	-9.6959	8.3e-15	8.06e-14
RNF208	1.16584	5.9923	9.89522	3.52e-15	3.63e-14		COA1	-1.1687	7.14711	-8.60451	9.42e-13	7.18e-12
ITK	1.16329	6.92656	6.46668	9.59e-09	4.96e-08		NAA35	-1.16684	7.71423	-8.36208	2.71e-12	1.96e-11
POTEKP	1.16195	7.20838	10.7779	8.18e-17	1.2e-15		NADSYN1	-1.16661	7.46057	-9.93784	2.93e-15	3.05e-14
BICC1	1.16167	6.53103	9.41848	2.75e-14	2.52e-13		REPS1	-1.16594	5.49637	-12.9899	9.29e-21	5.93e-19
MCCC2	1.15812	6.71918	8.42621	2.05e-12	1.5e-11		EMR3	-1.16455	6.22936	-9.0323	1.47e-13	1.22e-12
GPSM3	1.15749	7.94068	10.2889	6.52e-16	7.74e-15		ALX4	-1.1627	6.30803	-10.7436	9.45e-17	1.36e-15
LEPRE1	1.15666	8.13685	11.0025	3.17e-17	5.09e-16		CWH43	-1.16092	5.34286	-11.922	6.96e-19	1.82e-17
ABHD6	1.15557	5.50675	10.1357	1.26e-15	1.38e-14		FAIM	-1.15685	7.32691	-7.67264	5.43e-11	3.48e-10
TCTN2	1.15406	7.54659	10.595	1.77e-16	2.37e-15		PKNOX2	-1.15565	7.74669	-10.3945	4.16e-16	5.18e-15
ADI1	1.15357	8.51208	8.26109	4.2e-12	2.99e-11		LRRC36	-1.15496	7.50961	-7.59367	7.65e-11	4.85e-10
HOPX	1.15344	6.72767	9.31042	4.39e-14	3.9e-13		PBOV1	-1.15293	5.24741	-12.2789	1.62e-19	5.5e-18
VPS16	1.15221	6.36398	12.2297	1.98e-19	6.5e-18		SMIM8	-1.15005	7.17167	-8.99107	1.75e-13	1.44e-12
TPD52	1.1519	5.96344	6.92145	1.39e-09	7.82e-09		TSR3	-1.1498	7.26389	-12.8904	1.38e-20	8.12e-19
CCL13	1.14815	7.63098	6.57813	5.99e-09	3.17e-08		PACRG	-1.14934	6.32269	-11.9218	6.96e-19	1.82e-17
KIF17	1.14637	5.58852	9.73313	7.07e-15	6.92e-14		TEX12	-1.14875	4.71112	-12.8667	1.52e-20	8.69e-19
XYLT1	1.14603	7.69562	6.40971	1.22e-08	6.22e-08		MAP1LC3C	-1.148	6.49108	-9.99648	2.28e-15	2.41e-14
FAM111A	1.14518	7.76685	10.9974	3.24e-17	5.18e-16		SENP2	-1.14665	8.17025	-9.96162	2.65e-15	2.77e-14
SERPINA1	1.14513	7.46819	7.92603	1.81e-11	1.21e-10		EDEM2	-1.14453	8.39469	-8.63806	8.14e-13	6.27e-12
TRMT61A	1.14405	7.17684	9.98718	2.37e-15	2.51e-14		ZNF302	-1.14333	7.37228	-9.04792	1.37e-13	1.14e-12
CH25H	1.14293	6.86052	6.42637	1.14e-08	5.82e-08		TMEM231	-1.1417	6.88739	-9.43388	2.57e-14	2.36e-13
SCAMP5	1.14194	7.29611	9.84683	4.33e-15	4.4e-14		TRIL	-1.14165	7.2318	-7.20419	4.12e-10	2.44e-09
NPDC1	1.14155	7.47082	9.80985	5.08e-15	5.08e-14		TPSAB1	-1.13978	8.35038	-7.41458	1.66e-10	1.02e-09
RAB20	1.13794	8.28294	11.0708	2.38e-17	3.93e-16		ATP10A	-1.13887	8.00528	-9.12459	9.82e-14	8.35e-13
SERPINE2	1.13745	8.90775	4.86491	6.3e-06	2.28e-05		NPY1R	-1.13801	5.35134	-5.4766	5.71e-07	2.39e-06
C5orf66	1.13689	6.7837	10.4884	2.79e-16	3.59e-15		AFAP1	-1.13733	5.01703	-8.8753	2.9e-13	2.33e-12
KNOP1	1.13604	6.35342	13.0558	7.15e-21	4.81e-19		ZNF749	-1.13572	5.29982	-12.3355	1.29e-19	4.62e-18
GNLY	1.1345	6.10758	10.8515	5.99e-17	9.03e-16		SPANXB1	-1.13378	5.00602	-14.548	2.2e-23	4.54e-21
SEMA4A	1.13423	7.57652	8.71549	5.81e-13	4.56e-12		CLIP4	-1.13356	7.38279	-9.24866	5.74e-14	5.02e-13
HAUS2	1.13335	7.99889	8.69754	6.28e-13	4.91e-12		AGK	-1.13267	8.40267	-9.0974	1.11e-13	9.32e-13
PIKFYVE	1.13328	6.44746	10.0879	1.54e-15	1.68e-14		SEMA3A	-1.13236	6.77039	-5.59748	3.51e-07	1.51e-06
FAM131A	1.1314	6.48945	8.8074	3.9e-13	3.1e-12		BRIX1	-1.12972	6.88996	-8.62254	8.71e-13	6.67e-12
NGLY1	1.13082	6.97042	9.10298	1.08e-13	9.1e-13		NOV	-1.12813	8.00407	-5.21418	1.62e-06	6.39e-06
CD38	1.12967	7.83876	6.17283	3.29e-08	1.61e-07		ZNF551	-1.12741	5.07921	-11.1546	1.68e-17	2.88e-16
SAR1A	1.12741	7.71528	8.54527	1.22e-12	9.13e-12		PTGDS	-1.12662	10.7917	-4.53016	2.22e-05	7.4e-05
OXLD1	1.12691	6.92047	9.95436	2.73e-15	2.85e-14		SPC25	-1.12455	5.52992	-7.87117	2.29e-11	1.52e-10
NOC3L	1.12472	7.06522	8.62005	8.81e-13	6.74e-12		BAIAP2L2	-1.12435	5.57439	-16.3183	3.32e-26	3.43e-23
TRAC	1.12426	8.62929	6.30989	1.86e-08	9.31e-08		TAC1	-1.12313	5.32842	-2.86092	0.00549011	0.0116097
ZNF506	1.12392	5.39392	8.96719	1.95e-13	1.59e-12		CARD14	-1.12096	7.14902	-9.3136	4.33e-14	3.85e-13
RRAGC	1.12302	9.01046	12.3971	1e-19	3.81e-18		LOC100287590	-1.11926	5.64595	-7.30584	2.66e-10	1.61e-09
PCTP	1.11945	7.46108	9.6868	8.63e-15	8.36e-14		PSORS1C2	-1.11817	6.77073	-9.70558	7.96e-15	7.75e-14
SEL1L3	1.11911	8.29291	6.38431	1.36e-08	6.89e-08		LOC79999	-1.11713	6.94352	-9.38638	3.16e-14	2.87e-13
EOGT	1.11858	6.3586	9.50657	1.88e-14	1.76e-13		PCDHGA3	-1.11662	5.88015	-13.7139	5.38e-22	5.85e-20
IL21R	1.11504	6.30494	8.31054	3.39e-12	2.43e-11		BRINP2	-1.11526	6.73991	-13.638	7.23e-22	7.53e-20
ZNF395	1.113	7.66257	8.71078	5.93e-13	4.64e-12		MIR622	-1.11518	5.61432	-14.1766	9.03e-23	1.36e-20
SECTM1	1.11194	8.82745	8.43193	2e-12	1.47e-11		C1orf106	-1.11439	6.52227	-11.4863	4.21e-18	8.46e-17
MTHFSD	1.11113	5.81349	10.8449	6.16e-17	9.25e-16		FAM204A	-1.11187	6.60317	-10.2215	8.7e-16	9.98e-15
PLA2G7	1.11091	5.41251	8.16705	6.33e-12	4.42e-11		RNPEPL1	-1.10908	7.98387	-13.8212	3.55e-22	4.19e-20
HIST3H2A	1.11065	7.15659	11.1856	1.47e-17	2.58e-16		OSBPL11	-1.10728	8.86175	-8.62772	8.52e-13	6.54e-12
OSBPL1A	1.10769	6.79647	7.27606	3.02e-10	1.82e-09		CHODL	-1.10615	6.61046	-9.54709	1.58e-14	1.48e-13
VCPIP1	1.10724	5.48454	13.5801	9.07e-22	9.21e-20		LINC00115	-1.10565	5.26175	-10.3239	5.62e-16	6.78e-15
GZMK	1.10522	8.48199	4.39686	3.62e-05	0.000116969		RCOR3	-1.10457	7.12811	-10.0091	2.16e-15	2.29e-14
ZNF576	1.10445	6.69768	13.4773	1.36e-21	1.25e-19		TSPAN7	-1.09994	8.99241	-4.71018	1.13e-05	3.92e-05
INF2	1.1031	7.2921	11.0737	2.35e-17	3.89e-16		C19orf54	-1.09919	8.45477	-7.22585	3.75e-10	2.23e-09
CXCL6	1.10117	6.22682	2.96731	0.00404639	0.00883561		RPRD1A	-1.09726	7.12658	-7.56858	8.52e-11	5.38e-10
ZNF358	1.09974	6.81621	11.2251	1.25e-17	2.24e-16		DCLK2	-1.09532	6.24138	-11.9872	5.33e-19	1.46e-17
GTPBP3	1.09875	6.6455	9.16635	8.2e-14	7.02e-13		DNAJC12	-1.09362	6.18436	-10.2453	7.86e-16	9.14e-15
CMC2	1.09818	8.22423	10.7153	1.07e-16	1.51e-15		TRIM15	-1.09305	6.75946	-18.5726	1.49e-29	4.63e-26
FAM49A	1.09403	7.11151	7.05502	7.82e-10	4.52e-09		HIF1AN	-1.09242	7.67228	-11.8235	1.04e-18	2.55e-17
FAIM3	1.09281	7.59775	6.67256	4.01e-09	2.16e-08		ZNF468	-1.09225	6.21591	-8.32535	3.18e-12	2.29e-11
YRDC	1.09169	6.51474	10.8073	7.22e-17	1.07e-15		WIF1	-1.08938	5.46296	-4.79375	8.26e-06	2.92e-05
CXorf40A	1.09141	7.50948	8.11405	7.97e-12	5.52e-11		ZNF280A	-1.08756	6.73072	-9.80455	5.2e-15	5.19e-14
LAS1L	1.0899	7.52968	11.8077	1.11e-18	2.7e-17		LRRC48	-1.0872	5.81368	-11.4773	4.37e-18	8.76e-17
DHRS9	1.08908	8.14627	7.24414	3.47e-10	2.07e-09		XPO4	-1.08392	6.50757	-12.182	2.4e-19	7.54e-18
TRMU	1.08858	6.37447	10.5316	2.32e-16	3.05e-15		LOC100127972	-1.08275	6.34334	-10.1684	1.09e-15	1.22e-14
DDRGK1	1.08839	8.15197	11.1375	1.8e-17	3.06e-16		ZNF549	-1.08241	5.88614	-10.7697	8.47e-17	1.24e-15
MRPL40	1.08775	7.72962	10.9467	4.01e-17	6.29e-16		MN1	-1.08187	8.01184	-5.38784	8.15e-07	3.36e-06
CXCL3	1.08674	6.29555	4.16	8.49e-05	0.000256745		PRR15L	-1.08038	7.26186	-10.4715	3e-16	3.83e-15
FGR	1.08664	8.73765	6.62551	4.9e-09	2.62e-08		LINS	-1.0798	6.03607	-9.34642	3.76e-14	3.36e-13
GNG12	1.08556	8.99944	9.62967	1.1e-14	1.06e-13		AAGAB	-1.07867	8.02195	-9.92172	3.14e-15	3.26e-14
WDR13	1.08495	8.11523	9.46875	2.21e-14	2.05e-13		PPP1R3C	-1.07759	8.52558	-5.82469	1.39e-07	6.31e-07
ADAP2	1.08426	8.97839	8.44207	1.91e-12	1.41e-11		FLJ11710	-1.07749	7.57814	-9.42032	2.73e-14	2.5e-13
GGNBP2	1.08377	7.76616	7.97662	1.45e-11	9.8e-11		CD177	-1.07609	7.50381	-9.34889	3.72e-14	3.33e-13
ZDHHC24	1.08342	7.08205	10.3054	6.08e-16	7.3e-15		SCAI	-1.07523	5.15267	-13.8307	3.42e-22	4.08e-20
CD19	1.08141	6.42577	6.94733	1.24e-09	7.03e-09		PPP1R2P9	-1.07117	6.4306	-10.0356	1.93e-15	2.07e-14
LCP1	1.07863	9.88839	8.5611	1.14e-12	8.56e-12		NOL12	-1.07072	7.04341	-12.4638	7.65e-20	3.11e-18
DCTN5	1.07768	6.93347	8.28318	3.82e-12	2.73e-11		PRRC1	-1.07009	8.57457	-5.98822	7.09e-08	3.32e-07
THOC2	1.07688	7.13342	11.0891	2.21e-17	3.68e-16		ACD	-1.06782	7.97988	-9.05901	1.31e-13	1.09e-12
NEUROD6	1.0767	5.41555	10.1379	1.24e-15	1.37e-14		WISP2	-1.06685	10.9447	-5.54187	4.39e-07	1.87e-06
PCBP4	1.07472	6.99829	9.47292	2.17e-14	2.01e-13		OTOR	-1.06629	6.57259	-10.2399	8.04e-16	9.32e-15
C7orf43	1.07455	7.40451	10.1388	1.24e-15	1.37e-14		C6	-1.06565	7.05003	-3.7882	0.000307004	0.000844432
MELK	1.07299	7.01732	8.27103	4.02e-12	2.87e-11		PDE1A	-1.06545	7.56317	-5.95113	8.26e-08	3.85e-07
CHD9	1.07283	6.22637	8.4994	1.49e-12	1.11e-11		TLN2	-1.06541	7.90197	-11.2595	1.08e-17	1.97e-16
TMPRSS4	1.07282	5.83363	10.2184	8.81e-16	1.01e-14		ERMAP	-1.06434	6.38069	-9.33303	3.98e-14	3.55e-13
FLJ22184	1.07158	6.48251	8.36246	2.7e-12	1.96e-11		ADAMTS9	-1.06295	7.26325	-9.78743	5.6e-15	5.56e-14
LILRB2	1.07146	7.95753	7.45135	1.42e-10	8.78e-10		ADIRF	-1.06259	9.5318	-4.89199	5.68e-06	2.07e-05
PRSS22	1.07031	6.63053	11.2608	1.08e-17	1.96e-16		VGLL3	-1.06247	7.0026	-7.60435	7.3e-11	4.64e-10
BACH2	1.06959	5.26144	8.35407	2.8e-12	2.03e-11		SGMS1	-1.06219	7.75872	-9.25597	5.56e-14	4.87e-13
C3orf36	1.06929	5.72135	11.1404	1.78e-17	3.03e-16		SLC26A10	-1.06087	6.67291	-11.6245	2.37e-18	5.16e-17
DDX50	1.06902	8.09286	8.39585	2.34e-12	1.71e-11		NUDT7	-1.05954	7.23555	-10.3294	5.49e-16	6.64e-15
SETD3	1.06744	8.25848	8.19608	5.58e-12	3.91e-11		MCTP2	-1.05472	7.1336	-7.92033	1.85e-11	1.24e-10
PRF1	1.06723	7.39128	8.45272	1.82e-12	1.34e-11		LOC100507630	-1.05422	6.09191	-10.2768	6.87e-16	8.11e-15
FKBP10	1.06671	7.21749	8.2631	4.17e-12	2.97e-11		RPAIN	-1.05202	6.33298	-10.6828	1.22e-16	1.7e-15
TBX10	1.06628	5.40739	11.7466	1.43e-18	3.34e-17		RNF126P1	-1.05189	6.27793	-10.087	1.55e-15	1.68e-14
SPATA20	1.06435	7.99059	9.74023	6.86e-15	6.72e-14		L1TD1	-1.05136	6.022	-8.57787	1.06e-12	8.01e-12
LBP	1.06354	7.91305	4.47449	2.73e-05	8.97e-05		HLF	-1.05118	6.86807	-4.7638	9.26e-06	3.25e-05
HAMP	1.06312	5.88963	8.5427	1.23e-12	9.23e-12		CDK5RAP2	-1.05099	8.3516	-10.3436	5.17e-16	6.29e-15
MYL6B	1.06206	8.24818	9.36137	3.52e-14	3.17e-13		INPP5E	-1.05088	8.82682	-8.67448	6.95e-13	5.4e-12
DCAF6	1.06146	7.30826	8.52772	1.32e-12	9.82e-12		TMEM57	-1.04717	6.85865	-12.8567	1.58e-20	8.82e-19
NDNF	1.06093	7.20939	4.83895	6.95e-06	2.49e-05		LOC100127886	-1.04552	4.90057	-10.7053	1.11e-16	1.56e-15
MRPS14	1.06045	7.24163	9.3882	3.13e-14	2.85e-13		MRPS22	-1.04445	9.54468	-8.58625	1.02e-12	7.74e-12
INTS5	1.06016	7.24746	9.88122	3.74e-15	3.83e-14		DNASE1L3	-1.04387	7.62289	-6.13347	3.88e-08	1.87e-07
MYH14	1.06001	5.9054	9.36137	3.52e-14	3.17e-13		IFIH1	-1.04295	6.29212	-11.1538	1.68e-17	2.88e-16
MRPS35	1.0578	8.57621	9.68912	8.55e-15	8.28e-14		TMEM38B	-1.04231	6.23007	-11.4822	4.28e-18	8.59e-17
S100A12	1.05767	6.37843	6.50006	8.33e-09	4.33e-08		ANKRD46	-1.0417	7.41083	-8.09246	8.75e-12	6.03e-11
MS4A1	1.0573	7.02467	3.93152	0.000188554	0.000537475		LRP1B	-1.04071	4.96626	-6.90994	1.46e-09	8.2e-09
CD2	1.05698	8.54797	5.16358	1.98e-06	7.68e-06		CPED1	-1.03861	7.869	-9.04619	1.38e-13	1.15e-12
TSC22D4	1.05619	6.67051	8.71868	5.73e-13	4.5e-12		MTHFD2L	-1.03857	5.26082	-14.1279	1.09e-22	1.53e-20
MMRN2	1.05598	7.22995	7.38346	1.9e-10	1.16e-09		ETNPPL	-1.03766	5.40456	-11.277	1.01e-17	1.85e-16
POPDC3	1.05464	6.16625	8.43436	1.98e-12	1.45e-11		ZSCAN18	-1.03653	7.8978	-9.76185	6.25e-15	6.17e-14
TRPM6	1.05311	6.32306	10.4721	2.99e-16	3.82e-15		VSTM4	-1.03641	7.36642	-9.01472	1.58e-13	1.31e-12
IRF1	1.05181	8.6918	8.10148	8.42e-12	5.82e-11		CILP	-1.03607	9.7602	-3.36114	0.00123153	0.00301474
GPR171	1.05104	6.25913	6.787	2.46e-09	1.36e-08		ZNF804A	-1.03505	5.25095	-10.0234	2.03e-15	2.17e-14
NAMPT	1.04694	8.76786	4.68178	1.26e-05	4.34e-05		WDR18	-1.03337	7.01582	-8.54572	1.22e-12	9.12e-12
DHTKD1	1.04509	6.1836	9.76626	6.13e-15	6.07e-14		ACTR8	-1.0325	6.86851	-11.6661	2e-18	4.46e-17
ARHGAP22	1.04384	6.43933	8.09798	8.55e-12	5.9e-11		TNFRSF11B	-1.03172	5.98255	-6.88278	1.64e-09	9.17e-09
CHP2	1.04089	5.38749	12.3804	1.07e-19	4.05e-18		ANK3	-1.0285	7.59759	-5.85287	1.24e-07	5.66e-07
LAP3	1.03927	10.6823	7.81675	2.9e-11	1.92e-10		IFT22	-1.0263	6.49265	-12.8661	1.52e-20	8.69e-19
GPR153	1.03873	8.39475	8.7324	5.4e-13	4.25e-12		WDYHV1	-1.02614	7.74718	-7.14737	5.26e-10	3.08e-09
IGLV6-57	1.03834	5.82724	9.74887	6.61e-15	6.48e-14		APOM	-1.023	7.12341	-9.103	1.08e-13	9.1e-13
ZC2HC1C	1.03822	5.75669	10.3467	5.1e-16	6.22e-15		EFCAB1	-1.02239	6.4915	-9.07459	1.22e-13	1.02e-12
MED8	1.0369	7.02966	10.1524	1.17e-15	1.3e-14		SLC5A7	-1.02204	6.3309	-9.65139	1.01e-14	9.65e-14
EXOSC5	1.03565	6.88935	8.36867	2.63e-12	1.91e-11		KIDINS220	-1.01896	7.3668	-10.1364	1.25e-15	1.38e-14
RHBDF2	1.03489	7.78325	9.22505	6.35e-14	5.54e-13		LRRC3	-1.01704	6.04631	-8.58166	1.04e-12	7.88e-12
ARPIN	1.03428	6.57888	11.0632	2.46e-17	4.03e-16		FOXRED2	-1.01507	7.38561	-9.37911	3.26e-14	2.95e-13
LOC100996756	1.03418	5.44217	6.36236	1.49e-08	7.52e-08		LENEP	-1.01397	6.65518	-14.7686	9.58e-24	2.7e-21
PRORY	1.034	6.02749	5.61434	3.28e-07	1.42e-06		BANK1	-1.01344	7.34468	-5.89667	1.03e-07	4.77e-07
RC3H1	1.03186	6.3244	9.79724	5.36e-15	5.34e-14		GGTLC1	-1.01301	6.89895	-10.4868	2.81e-16	3.61e-15
SERPINE1	1.03029	7.7063	4.55174	2.05e-05	6.85e-05		KLHL11	-1.01098	6.72887	-7.47111	1.3e-10	8.08e-10
ZDHHC14	1.0261	6.86861	9.18962	7.41e-14	6.39e-13		MTPAP	-1.01021	8.02179	-9.27066	5.21e-14	4.58e-13
CCL20	1.0251	5.75847	3.39859	0.00109465	0.00271072		CAMK1G	-1.01006	6.82298	-10.2312	8.35e-16	9.62e-15
PSMB9	1.02489	9.9726	7.23066	3.67e-10	2.19e-09		AGAP1	-1.00719	7.71921	-7.36109	2.09e-10	1.27e-09
CLEC10A	1.02453	7.32277	6.09786	4.5e-08	2.15e-07		LINC01278	-1.00648	6.65066	-9.90652	3.35e-15	3.47e-14
CXCL11	1.02393	4.98657	5.87197	1.14e-07	5.25e-07		ECHDC3	-1.00334	7.13487	-8.83709	3.43e-13	2.74e-12
GRAMD1B	1.02356	7.05177	9.58062	1.36e-14	1.29e-13		TRPV6	-1.00332	7.52504	-8.61308	9.08e-13	6.93e-12
KLRB1	1.02356	7.10021	5.34745	9.57e-07	3.9e-06		HMCES	-1.00301	8.43458	-8.52674	1.32e-12	9.86e-12
S100A14	1.02228	5.51649	12.3567	1.18e-19	4.36e-18		APOBR	-1.00224	7.3614	-11.0915	2.18e-17	3.64e-16
IL2RB	1.02216	8.34753	7.25973	3.24e-10	1.94e-09		CEP55	-1.00131	6.80444	-6.35637	1.53e-08	7.71e-08
TAP1	1.02177	9.17738	8.78598	4.28e-13	3.4e-12		KIT	-1.00045	8.01881	-4.93373	4.84e-06	1.78e-05
LYRM4	1.01873	7.47521	10.3318	5.43e-16	6.57e-15		SGCG	-1.00006	6.1939	-4.88524	5.83e-06	2.11e-05
XBP1	1.01832	9.62005	7.29604	2.77e-10	1.67e-09
GCA	1.01807	7.76783	6.56407	6.35e-09	3.35e-08
CD52	1.01709	8.72106	4.33387	4.56e-05	0.000144641
OBFC1	1.01698	6.9262	9.82095	4.84e-15	4.86e-14
ZNF665	1.01567	7.2973	4.30563	5.05e-05	0.000158879
FAM102A	1.01335	7.37065	11.7611	1.35e-18	3.18e-17
LOC441601	1.0124	5.98679	8.99128	1.75e-13	1.44e-12
AKIP1	1.01028	7.20196	10.524	2.4e-16	3.14e-15
SRBD1	1.00913	7.12637	11.3407	7.71e-18	1.46e-16
MBOAT2	1.00868	7.30411	10.2753	6.91e-16	8.14e-15
ISOC2	1.00696	7.19609	7.69497	4.93e-11	3.17e-10
LINC01314	1.00691	5.6394	9.37079	3.38e-14	3.05e-13
PRR5L	1.00652	5.70339	8.30582	3.46e-12	2.48e-11
SQRDL	1.00597	10.4123	10.385	4.33e-16	5.37e-15
RHOT2	1.00593	7.85238	8.49054	1.55e-12	1.15e-11
EVA1B	1.00548	7.19241	9.65204	1e-14	9.63e-14
LBR	1.00377	9.2724	10.184	1.02e-15	1.15e-14
MTUS1	1.00167	7.4004	7.50084	1.14e-10	7.12e-10
GALNT10	1.00091	7.23906	7.5633	8.72e-11	5.49e-10
CCL19	1.00051	8.43684	3.18709	0.00210718	0.00493414
