# Supplementary material for: CD3D, GZMK, and KLRB1 Are Potential Markers for Early Diagnosis of Rheumatoid Arthritis, Especially in Anti-Citrullinated Protein Antibody-Negative Patients
Source: Front Pharmacol. 2021 Sep 16;12:726529. doi: 10.3389/fphar.2021.726529 (PMC8483717; doi:10.3389/fphar.2021.726529)
Supplement: Supplementary file 1 [file DataSheet1.zip › Table C.xls]

## Sheet: RA-trait module genes
	Table C: 397 RA-trait module genes.
	Module	Top10 Genes
	Blue	ADAMDEC1	NUP210	LCK	CD247	CXCL13	TRBC1	CD3D	GZMH	IGLV1-44	NKG7	IGHM	CD48	CCL5	IGKC	IL7R
		CD27	IL2RB	PNOC	CYFIP2	GZMB	SASH3	CD2	SEL1L3	ISG20	IL21R	RAC2	IL2RG	IGJ	BTN2A2	PSMB9
		PIM2	RUNX3	ITK	ADAM28	TRAC	CD96	AIM2	CXCL10	LCP1	IGLJ3	CCR7	KLRD1	IGLC1	CORO1A	SDC1
		CD52	PLCG2	IGK	CD72	MZB1	PRKCB	TNFRSF17	LAP3	BIRC3	PLEKHO1	PVRIG	FKBP11	HLA-DOB	BATF	CST7
		PTPN7	STAT1	TCF7L2	LAMP3	BHMT2	FAIM3	RASGRP1	SEMA4D	CXCL9	AR	PRKX	CD8A	TPD52	ITGAL	CD79A
		TRIM21	LAX1	IGLV6-57	CD19	IKZF1	CD38	SECTM1	RHOH	LRMP	FERMT2	PSMB8	CCL18	IGLL5	RHOF	KNTC1
		FAM46C	DIP2C	TRAT1	NTRK2	ITGA4	XCL1	EMR2	OAS2	MAST1	DLC1	WASL	ARHGAP25	PSMB10	TRAF3	TAP1
		IGLL3P	MOXD1	NFE2L3	GZMK	NMI	GTF2IRD1	IGHD	KLRB1	QPCT	SKAP1	IL27RA	GPRASP1	IL32	IGHG1	UBE2L6
		IL15	SLAMF8	ZFYVE9	HCP5	GZMA	LAT	AP1G2	PTPRCAP	P2RY6	RFX5	MET	MS4A1	PRF1	GPX3	CSF2RB
		SORBS2	KANK2	TACC2	CEP68	COBL	CCR2	BTN3A1	DLG5	GULP1	GBP1	HLA-F	BBS1	RNASE4	KIAA0125	ASPH
		PPAP2B	PCDH9	ATP2A3	SLC2A6	MICB	DNMT1	TNFAIP8	AGTR1	SAP18	NOVA1	LTB	ZAP70	TTC28	LY9	PGRMC2
		NFKBIE	IRF4	SAMSN1	GNLY	HPS5	BCL2L2	HN1	AXL	MAP4K1	AMPD3	SPAG4	SMAD3	BCL11A	S1PR4	TRIM2
		RBMS3	CTSC	HBEGF	CXCR6	BORA	IFNG	ABCC4	PTPN21	TRAF1	DHRS9	S100A9	LBR	UBE2J1	ABCA8	PCSK7
		IL5RA	C7	PCOLCE2	CCR5	CTDSPL	SERPINA1	ATP9A	FAXDC2	HTATSF1	APOL1	MC3R	RABIF	CA6	LILRB3	SH2D1A
		MAP1A	CBX7	AREL1	PAX5	BTN3A3	HLA-B	ETHE1	ADAM19	PLA2G2D	TYK2	MAP4	PCK1	CCL19	ICAM3	NCKAP1
		XBP1	CD6	MYD88	CR1	PPP1R16B	SFRP1	CXCR4	GSN	LY75	CACNB2	S100A13	IFNAR2	GPR171	CXCR3	CLEC10A
	Brown	NAGA	DOCK2	PILRA	CSK	DOK2	HLA-DPA1	TRPV2	LPXN	HLA-DMB	PTPRC	CD14	CD86	NCKAP1L	ITGB2	FCGR1B
		ALOX5	HLA-DMA	RNASET2	CECR1	HLA-DPB1	MAN2B1	MAOA	RASSF2	MYO1F	IL10RA	ATG7	AKAP1	SORBS1	SPRY2	OSBPL3
		VAV1	RPS6KA1	CD53	BIN2	GALNT6	SLC31A1	LILRB2	PRDX6	BLNK	SOCS2	LILRB1	PSTPIP1	KIAA0930	NCF4	LGALSL
		CRLF3	LAMA2	NCF2	MMP1	PLXNC1	INPP5D	SYK	KMO	MAPK13	CLEC4A	ARPC5	CRYAB	SH2B3	UCP2	KYNU
		KCNN4	GHR	THEMIS2	C6	TFEC	ACACB	LCP2	TMEM51	RBM47	CIITA	GMIP	CYTIP	ARPC2	KCNAB1	SSR1
		STK10	GPHN	BCL9	WIPF1	FNBP1L	HSPB2	ARHGDIB	EYA4	ENTPD1	PRKACB	DPEP2	AOAH	SGPL1	RTP4	EVI2B
		FADD	SPTBN1	AKR1C1	FABP4	APEX2	HCLS1	FCGR2C	PRKCD	SH3BP2	ZAK
	Yellow	SRD5A1	MUC5AC	TNK2	SPAST	GGH	TMPO	MAD2L1	NDC80	F10	TYRO3	TTI1	CSF2	DLGAP5	KIF2A	RGS6
		CHEK1	DSCAM	DBF4	KRT32	RACGAP1	EZH2	SLC5A5	FANCF	IGSF9B	CYP17A1	CCNA2	PHTF1	RPS28	KIF14	CDK1
		SLC22A6	KLK12	ATN1	KCNQ4	ALDH3B2	ECT2	CCZ1	RHBDD3	CHRNA4	CYP3A4	DTL	CHRM4	HRH2	ZNF107	ADAMTS8
		CKS2	TAF5	OR2H2	CDH15	RC3H2	RRM2	FOXP3	SAMD9	ATF6B	KLF15	TAL1	CRHR1
