# Supplementary material for: CD3D, GZMK, and KLRB1 Are Potential Markers for Early Diagnosis of Rheumatoid Arthritis, Especially in Anti-Citrullinated Protein Antibody-Negative Patients
Source: Front Pharmacol. 2021 Sep 16;12:726529. doi: 10.3389/fphar.2021.726529 (PMC8483717; doi:10.3389/fphar.2021.726529)
Supplement: Supplementary file 1 [file DataSheet1.zip › Table D.xls]

## Sheet: GO analysis
Table D: GO enrichment analysis results for 76 overlapped genes. Only top 10 terms ranked by P.adjust are presented.
ID	Description	ONTOLOGY	P.value	P.adjust	qvalue	Genes
GO:0050851	antigen receptor-mediated signaling pathway	BP	2.7237e-14	3.82407e-11	2.82118e-11	CCR7/CD247/CD38/CD3D/GBP1/IGHM/IGKC/IGLC1/IGLL5/ITK/LAX1/LCK/MS4A1/PSMB9/TRAC/TRBC1
GO:0002429	immune response-activating cell surface receptor signaling pathway	BP	8.33465e-13	2.93037e-10	2.16186e-10	CCR7/CD247/CD38/CD3D/GBP1/IGHM/IGKC/IGLC1/IGLL5/IGLV1-44/ITK/LAX1/LCK/MS4A1/PSMB9/TRAC/TRBC1
GO:0002757	immune response-activating signal transduction	BP	8.33465e-13	2.93037e-10	2.16186e-10	CCR7/CD247/CD38/CD3D/GBP1/IGHM/IGKC/IGLC1/IGLL5/IGLV1-44/ITK/LAX1/LCK/MS4A1/PSMB9/TRAC/TRBC1
GO:0002696	positive regulation of leukocyte activation	BP	8.34864e-13	2.93037e-10	2.16186e-10	CCL19/CCL5/CCR7/CD2/CD27/CD38/IGHM/IGKC/IGLC1/IGLL5/IL7R/LCK/LILRB2/PCK1/RASGRP1/TRBC1
GO:0050867	positive regulation of cell activation	BP	1.44941e-12	4.06995e-10	3.00257e-10	CCL19/CCL5/CCR7/CD2/CD27/CD38/IGHM/IGKC/IGLC1/IGLL5/IL7R/LCK/LILRB2/PCK1/RASGRP1/TRBC1
GO:0051251	positive regulation of lymphocyte activation	BP	1.90603e-12	4.46011e-10	3.29041e-10	CCL19/CCL5/CCR7/CD27/CD38/IGHM/IGKC/IGLC1/IGLL5/IL7R/LCK/LILRB2/PCK1/RASGRP1/TRBC1
GO:0030098	lymphocyte differentiation	BP	2.94419e-12	5.9052e-10	4.35652e-10	CCL19/CCR7/CD2/CD27/CD3D/CD8A/IL7R/ITK/LCK/LILRB2/MS4A1/PCK1/RASGRP1/SLAMF8/TPD52
GO:0042113	B cell activation	BP	9.25027e-12	1.62342e-09	1.19767e-09	CD27/CD38/IGHM/IGKC/IGLC1/IGLL5/IL7R/LAX1/MS4A1/MZB1/RASGRP1/SLAMF8/TPD52/TRBC1
GO:0006959	humoral immune response	BP	5.90317e-11	9.20894e-09	6.79382e-09	C6/C7/CCR7/CXCL10/CXCL13/CXCL9/IGHM/IGKC/IGLC1/IGLL5/IGLV1-44/MS4A1/S100A9/TRBC1
GO:0030217	T cell differentiation	BP	9.76188e-11	1.37057e-08	1.01113e-08	CCL19/CCR7/CD2/CD27/CD3D/CD8A/IL7R/ITK/LCK/LILRB2/PCK1/RASGRP1
GO:0009897	external side of plasma membrane	CC	2.7537e-16	2.80877e-14	2.57978e-14	CCR7/CD2/CD27/CD3D/CD8A/CXCL10/CXCL9/CXCR4/GHR/IGHM/IGKC/IGLC1/IGLL5/IL2RB/IL2RG/IL7R/MS4A1/SDC1/TRBC1
GO:0042571	immunoglobulin complex, circulating	CC	7.70407e-06	0.000392908	0.000360875	IGHM/IGKC/IGLC1/IGLL5/TRBC1
GO:0019814	immunoglobulin complex	CC	2.57803e-05	0.000876529	0.000805068	IGHM/IGKC/IGLC1/IGLL5/IGLV1-44/TRBC1
GO:0098802	plasma membrane signaling receptor complex	CC	0.000112748	0.00287506	0.00264067	CD247/CD3D/CD8A/CSF2RB/IL2RB/TRAC/TRBC1
GO:0042101	T cell receptor complex	CC	0.000145695	0.00297218	0.00272986	CD247/CD3D/CD8A/TRAC/TRBC1
GO:0046930	pore complex	CC	0.00304288	0.051729	0.0475117	C6/C7
GO:0045121	membrane raft	CC	0.00647795	0.0836357	0.0768171	BIRC3/CD2/CD8A/LCK/MS4A1
GO:0098857	membrane microdomain	CC	0.00655966	0.0836357	0.0768171	BIRC3/CD2/CD8A/LCK/MS4A1
GO:0098589	membrane region	CC	0.00768888	0.0871406	0.0800363	BIRC3/CD2/CD8A/LCK/MS4A1
GO:0001772	immunological synapse	CC	0.00858962	0.0876141	0.0804712	GZMB/LCK
GO:0140375	immune receptor activity	MF	1.08723e-09	1.78953e-07	1.28093e-07	CCR7/CSF2RB/CXCR4/GHR/IL21R/IL2RB/IL2RG/IL7R/LILRB2
GO:0004896	cytokine receptor activity	MF	1.78953e-09	1.78953e-07	1.28093e-07	CCR7/CSF2RB/CXCR4/GHR/IL21R/IL2RB/IL2RG/IL7R
GO:0008009	chemokine activity	MF	1.93486e-08	1.28991e-06	9.23302e-07	CCL18/CCL19/CCL5/CXCL10/CXCL13/CXCL9
GO:0042379	chemokine receptor binding	MF	1.71206e-07	8.56031e-06	6.12738e-06	CCL18/CCL19/CCL5/CXCL10/CXCL13/CXCL9
GO:0005125	cytokine activity	MF	1.72755e-06	6.91021e-05	4.94625e-05	CCL18/CCL19/CCL5/CXCL10/CXCL13/CXCL9/IL32/SECTM1
GO:0003823	antigen binding	MF	2.11768e-06	7.05894e-05	5.05271e-05	IGHM/IGKC/IGLC1/IGLL5/IGLV1-44/IL7R/TRBC1
GO:0019955	cytokine binding	MF	8.19931e-06	0.000233383	0.000167053	CCR7/CXCR4/GBP1/GHR/IL2RB/IL2RG
GO:0034987	immunoglobulin receptor binding	MF	9.33533e-06	0.000233383	0.000167053	IGHM/IGKC/IGLC1/IGLL5/TRBC1
GO:0048020	CCR chemokine receptor binding	MF	2.2797e-05	0.000506601	0.00036262	CCL18/CCL19/CCL5/CXCL13
GO:0045236	CXCR chemokine receptor binding	MF	3.33142e-05	0.000666284	0.000476919	CXCL10/CXCL13/CXCL9
