# Supplementary material for: CD3D, GZMK, and KLRB1 Are Potential Markers for Early Diagnosis of Rheumatoid Arthritis, Especially in Anti-Citrullinated Protein Antibody-Negative Patients
Source: Front Pharmacol. 2021 Sep 16;12:726529. doi: 10.3389/fphar.2021.726529 (PMC8483717; doi:10.3389/fphar.2021.726529)
Supplement: Supplementary file 1 [file DataSheet1.zip › Table E.xls]

## Sheet: KEGG analysis
Table E: KEGG enrichment analysis results for 76 overlapped genes.
ID	Description	P.value	P.adjust	qvalue	Genes
hsa04060	Cytokine-cytokine receptor interaction	1.47755e-13	1.43322e-11	1.10427e-11	CCL18/CCL19/CCL5/CCR7/CD27/CSF2RB/CXCL10/CXCL13/CXCL9
					CXCR4/GHR/IL21R/IL2RB/IL2RG/IL32/IL7R/TNFRSF17
hsa04061	Viral protein interaction with cytokine and cytokine receptor	1.46163e-10	7.0889e-09	5.46188e-09	CCL18/CCL19/CCL5/CCR7/CXCL10/CXCL13/CXCL9/CXCR4/IL2RB/IL2RG
hsa04062	Chemokine signaling pathway	1.00714e-06	3.25642e-05	2.50902e-05	CCL18/CCL19/CCL5/CCR7/CXCL10/CXCL13/CXCL9/CXCR4/ITK
hsa05340	Primary immunodeficiency	2.05713e-06	4.98854e-05	3.84358e-05	CD3D/CD8A/IL2RG/IL7R/LCK
hsa04640	Hematopoietic cell lineage	1.80078e-05	0.000349351	0.000269169	CD2/CD38/CD3D/CD8A/IL7R/MS4A1
hsa04660	T cell receptor signaling pathway	2.38729e-05	0.000385946	0.000297365	CD247/CD3D/CD8A/ITK/LCK/RASGRP1
hsa04659	Th17 cell differentiation	2.80732e-05	0.000389015	0.000299729	CD247/CD3D/IL21R/IL2RB/IL2RG/LCK
hsa04658	Th1 and Th2 cell differentiation	0.000160452	0.00194548	0.00149896	CD247/CD3D/IL2RB/IL2RG/LCK
hsa04630	JAK-STAT signaling pathway	0.000281091	0.00302954	0.00233421	CSF2RB/GHR/IL21R/IL2RB/IL2RG/IL7R
hsa05235	PD-L1 expression and PD-1 checkpoint pathway in cancer	0.00156007	0.0151327	0.0116595	CD247/CD3D/LCK/RASGRP1
hsa04623	Cytosolic DNA-sensing pathway	0.00535785	0.0472465	0.0364026	AIM2/CCL5/CXCL10
