# Supplementary material for: CD3D, GZMK, and KLRB1 Are Potential Markers for Early Diagnosis of Rheumatoid Arthritis, Especially in Anti-Citrullinated Protein Antibody-Negative Patients
Source: Front Pharmacol. 2021 Sep 16;12:726529. doi: 10.3389/fphar.2021.726529 (PMC8483717; doi:10.3389/fphar.2021.726529)
Supplement: Supplementary file 1 [file DataSheet1.zip › Table F.xls]

## Sheet: The top10 genes of 8 algorithms
	Table F: The top10 genes of 8 algorithms
	Algorithms	Top10 Genes
	BottleNeck	CD2	CD3D	CD8A	GZMB	GZMH	GZMK	IL7R	ITK	KLRB1	NKG7
	Closeness	CD2	CD247	CD27	CD3D	CD8A	GZMB	GZMK	IL2RB	KLRB1	NKG7
	Degree	CD2	CD247	CD27	CD3D	CD8A	GZMB	GZMK	IL2RB	KLRB1	NKG7
	EcCentricity	CD2	CD3D	CD8A	GZMB	GZMH	GZMK	IL7R	ITK	KLRB1	NKG7
	EPC	CD2	CD247	CD27	CD3D	CD8A	GZMB	GZMK	IL2RB	IL2RG	KLRB1
	MCC	CD2	CD247	CD27	CD3D	CD8A	GZMB	GZMK	IL2RB	KLRB1	LCK
	MNC	CD2	CD247	CD27	CD3D	CD8A	GZMB	GZMK	IL2RB	KLRB1	NKG7
	Radiality	CD2	CD247	CD27	CD3D	CD8A	GZMB	GZMK	IL2RB	KLRB1	NKG7
